# Supplementary material for: Pulmo–Cardio–Renal Continuum in Chronic Lung Diseases: A 3-Year Prospective Cohort Study
Source: J Clin Med. 2025 Oct 28;14(21):7631. doi: 10.3390/jcm14217631 (PMC12608822; doi:10.3390/jcm14217631)
Supplement: Supplementary file 1 [file jcm-14-07631-s001.zip]

Archive with 8 entries (8 files):
- Supplementary 1.xlsx
- Supplementary 2.xlsx
- Supplementary 3.xlsx
- Supplementary 4.xlsx
- Supplementary 5.xlsx
- Supplementary 6.xlsx
- Supplementary 7.xlsx
- Supplementary 8.pdf
