# Supplementary material for: Pulmo–Cardio–Renal Continuum in Chronic Lung Diseases: A 3-Year Prospective Cohort Study
Source: J Clin Med. 2025 Oct 28;14(21):7631. doi: 10.3390/jcm14217631 (PMC12608822; doi:10.3390/jcm14217631)
Supplement: Supplementary file 1 [file jcm-14-07631-s001.zip › Supplementary 1.xlsx]

## Sheet: Sheet1
No.	Diagnosis	Age	Sex	6MWD 2023 (m)	6MWD 2024 (m)	6MWD 2025 (m)	RR before 6MWT 2023 (per min)	RR after 6MWT 2023 (per min)	ΔRR 6MWT 2023	RR before 6MWT 2024 (per min)	RR after 6MWT 2024 (per min)	ΔRR 6MWT 2024	RR before 6MWT 2025 (per min)	RR after 6MWT 2025 (per min)	ΔRR 6MWT 2025	SaO₂ before 6MWT 2023 (%	SaO₂ after 6MWT 2023 (%)	SaО2 % до Т6МХ 2024	SaO₂ after 6MWT 2024 (%)	SaO₂ before 6MWT 2025 (%)	SaO₂ after 6MWT 2024 (%)	HR before 6MWT 2023 (bpm)	HR after 6MWT 2023 (bpm)	HR before 6MWT 2024 (bpm)	HR after 6MWT 2024 (bpm)	HR before 6MWT 2025 (bpm)	HR after 6MWT 2025 (bpm)	SBP before 6MWT 2023 (mmHg)	SBP after 6MWT 2023 (mmHg)	SBP before 6MWT 2024 (mmHg)	SBP after 6MWT 2024 (mmHg)	SBP before 6MWT 2025 (mmHg)	SBP after 6MWT 2025 (mmHg)	DBP before 6MWT 2023 (mmHg)	DBP after 6MWT 2023 (mmHg)	DBP before 6MWT 2024 (mmHg)	DBP after 6MWT 2024 (mmHg)	DBP before 6MWT 2025 (mmHg)	DBP after 6MWT 2025 (mmHg)	Borg scale before 6MWT 2023	Borg scale after 6MWT 2023	Borg scale before 6MWT 2024	Borg scale after 6MWT 2024	Borg scale before 6MWT 2025	Borg scale after 6MWT 2025	FVC 2023 (% predicted)	FVC 2024 (% predicted)	FVC 2025 (% predicted)	FEV1 2023 (% predicted)
1	1	52	0	210	200	180	17	19	2	18	21	3	20	23	3	96	95	97	96	96	94	72	85	75	90	80	95	110	120	110	120	110	120	70	80	70	90	70	90	2	3	2	3	3	4	46	48.5	42.5	58
2	2	52	1	140	160	150	20	22	2	20	24	4	20	25	5	91	86	95	89	93	86	73	76	80	93	85	98	140	170	130	160	140	170	90	110	70	90	90	100	1	3	1	4	1	4	25.2	12.1	15.8	н
5	1	58	1	180	150	140	19	26	7	20	28	8	21	30	9	94	89	92	86	95	85	78	99	59	114	56	118	100	120	90	100	90	100	60	70	60	60	60	70	3	6	3	7	3	7	59.1	56.2	53.6	38.6
7	1	65	1	280	260	250	18	22	4	18	22	4	19	22	3	97	96	96	95	97	95	67	69	90	98	77	83	100	100	100	120	100	120	70	70	60	90	70	80	0	3	1	3	1	3	66.5	59.1	55.5	48.7
10	2	59	1	250	260	240	20	24	4	21	32	11	22	35	13	96	93	94	92	93	90	78	94	84	98	86	102	110	110	110	120	110	120	80	80	80	80	80	80	4	8	2	5	3	6	105.3	94.7	87.7	56.4
11	1	42	0	310	350	330	17	19	2	17	18	1	19	20	1	98	97	98	96	97	95	70	82	68	80	72	85	120	130	110	120	110	120	70	80	70	80	70	80	0	2	0	2	0	2	62.7	106.3	86.3	64.7
12	1	52	0	150	180	160	18	20	2	17	19	2	19	20	1	98	96	97	96	96	95	76	80	72	83	78	88	120	140	110	120	110	130	80	90	70	80	70	80	1	4	1	4	1	4	91.7	89.5	85.3	85.6
13	1	31	1	520	480	450	17	19	2	18	20	2	19	20	1	98	98	99	98	97	95	68	79	69	80	72	84	110	120	110	120	110	120	70	70	70	80	70	80	0	0.5	0	0.5	0	1	105.9	87.5	82.4	101.2
14	1	53	0	240	230	210	20	26	6	21	26	5	22	27	5	95	90	96	91	95	90	85	111	75	120	80	123	130	120	110	110	110	120	80	90	70	60	70	80	0	3	1	4	1	4	91.3	100.7	92.6	77.2
15	1	54	0	280	320	310	18	19	1	17	19	2	18	20	2	96	95	97	95	97	95	71	79	75	84	78	88	100	110	110	120	110	120	60	70	70	80	70	80	0	0.5	0	1	0	1	87.9	120.2	92.25	87.1
16	1	30	0	190	200	220	17	21	4	17	20	3	19	22	3	98	96	98	96	97	95	72	91	69	83	75	88	120	130	120	130	120	130	80	90	80	90	80	90	1	4	1	4	1	4	62	88	80	85.6
18	1	57	0	210	230	240	17	21	4	18	20	2	18	22	4	96	95	97	96	97	95	76	81	78	90	79	92	140	160	130	160	130	160	70	90	80	90	80	90	2	3	2	2	2	3	82.7	80.5	78.5	78.8
19	1	56	1	430	400	380	18	24	6	18	22	4	19	23	4	97	95	96	92	95	90	84	95	80	88	85	96	110	130	120	130	120	140	70	80	70	90	70	90	3	7	1	3	2	5	79.3	84.3	80.6	79.3
20	1	50	0	355	370	360	16	17	1	18	20	2	18	20	2	98	97	97	96	96	95	78	84	76	88	79	89	110	120	110	120	110	120	60	70	70	80	80	90	0	1	0	1	0	1	95.1	101.8	93.5	84.3
21	1	41	0	380	390	400	18	18	0	18	20	2	18	20	2	99	98	98	98	98	96	74	79	72	80	75	84	100	110	100	120	100	120	60	75	70	80	70	80	0	0.5	1	1	1	2	134.3	125.2	114.2	128.5
22	1	38	0	230	200	180	18	21	3	18	20	2	19	22	3	96	95	97	96	97	95	68	74	70	78	78	83	110	140	110	130	110	140	70	90	70	80	70	90	1	3	1	3	1	3	76.2	76	75	72.6
23	1	51	0	295	300	310	17	20	3	18	20	2	17	20	3	98	96	97	96	98	96	78	87	75	88	72	88	120	130	120	130	120	130	70	80	80	80	80	90	0	0.5	0	0.5	0	1	106	93.8	88.5	95.1
24	1	48	0	185	190	170	20	24	4	19	23	4	20	25	5	95	94	94	93	94	91	70	89	75	90	80	94	130	140	130	140	130	140	70	80	80	80	80	90	8	10	8	10	8	10	22	25.3	21.2	21
25	2	62	1	210	190	180	20	22	2	20	24	4	21	26	5	95	89	94	92	93	90	84	87	85	97	88	102	120	140	130	140	130	140	80	80	80	90	80	90	0	3	2	4	2	5	47.7	35.1	32^4	47.9
26	2	70	1	355	360	350	23	26	3	20	24	4	22	25	3	95	94	96	93	95	91	76	77	75	90	78	94	100	100	110	120	110	120	60	60	70	70	80	90	1	5	1	4	1	5	71.9	70.3	69.5	42.8
27	1	48	0	450	400	380	19	21	2	20	24	4	22	25	3	98	97	99	96	98	95	59	114	85	92	88	98	120	130	110	110	110	120	60	60	70	60	60	80	3	7	2	6	3	8	65.5	64.6	62.2	63.4
28	1	56	0	255	270	260	18	22	4	19	23	4	20	24	4	99	98	98	97	97	96	70	75	72	81	75	85	100	110	110	120	110	120	70	80	70	80	70	80	1	3	1	3	1	3	101.1	112.6	106.5	114.8
30	2	37	1	250	240	230	22	26	4	21	25	4	22	27	5	94	89	95	88	94	86	72	85	78	87	80	93	110	100	110	100	110	100	70	80	70	75	70	80	2	4	2	5	3	6	50.4	39.2	37.6	25.79
31	2	59	1	180	170	160	20	22	2	21	23	2	22	25	3	96	90	94	90	93	90	88	104	91	105	94	110	120	130	130	135	130	140	80	90	80	90	80	90	1	3	2	4	2	5	98.8	84.7	80.5	63.4
32	2	50	1	150	160	160	19	26	7	20	24	4	20	25	5	95	88	93	88	91	86	82	98	70	82	78	86	130	140	120	130	130	140	80	90	80	80	80	90	2	4	2	4	3	5	68.3	43.3	41.3	27.1
34	1	61	1	280	240	220	22	26	4	26	32	6	27	35	8	92	87	93	79	90	76	70	92	85	113	88	115	140	140	140	160	140	160	90	90	90	90	90	90	3	4	3	5	4	7	75.8	71	66	85.6
35	2	48	1	275	250	240	22	28	6	20	26	6	21	25	4	95	88	96	89	96	88	93	110	85	98	90	103	120	140	120	140	120	140	70	90	80	90	80	90	1	3	1	3	1	4	н	н	н	85.6
36	1	45	0	350	315	300	18	23	5	19	25	6	20	27	7	94	89	94	89	92	87	80	94	81	88	84	95	120	150	130	160	130	160	70	70	80	90	80	90	2	3	2	4	3	6	50.3	36	32	49.3
37	2	62	1	50	120	100	22	24	2	20	24	4	22	25	3	90	87	88	75	86	75	92	94	82	90	88	96	130	130	120	130	130	140	80	80	70	90	80	90	2	5	2	5	3	6	21	н	н	22
38	2	48	1	200	190	180	20	26	6	20	28	8	20	29	9	95	78	94	75	92	75	94	110	94	115	95	118	110	120	110	120	110	120	70	80	70	80	70	80	2	5	2	7	2	7	46.2	31	28	25.6
39	1	57	0	374	380	390	17	20	3	17	19	2	18	20	2	97	95	97	96	97	95	73	84	70	85	75	88	110	120	120	130	120	130	70	80	80	90	80	90	0.5	1	0.5	1	0.5	1	57.6	56	52	57.9
40	1	55	0	360	300	280	17	20	3	18	21	3	19	22	3	98	97	98	96	98	95	77	85	75	85	80	88	110	125	115	130	120	130	70	80	70	80	80	90	0.5	1	0.5	1	0.5	1	72.3	72.8	71.5	77.9
41	2	54	1	160	200	190	18	22	4	18	22	4	18	23	5	96	90	98	92	98	91	92	118	72	89	78	94	130	140	120	140	130	140	90	90	70	90	80	90	1	6	1	4	1	5	55.1	49.2	43.3	46.7
42	2	43	0	224	215	210	22	26	4	20	25	5	20	25	5	93	89	94	89	93	87	81	93	79	92	80	94	110	120	110	120	110	120	70	60	70	65	70	70	1	3	1	4	2	5	90.3	97.7	92.3	33.6
43	2	63	0	195	200	210	19	23	4	19	22	3	20	24	4	96	95	95	95	96	95	76	80	76	82	78	85	120	130	125	130	120	130	80	80	80	80	80	90	1	2	1	3	1	3	107.9	97.7	91.6	67.1
44	2	65	1	240	200	180	19	20	1	20	22	2	20	23	3	95	90	95	93	95	91	80	100	82	89	84	90	120	120	110	120	120	130	80	80	70	80	70	80	0	3	1	3	1	4	95.5	88.8	83.5	95.7
46	2	58	1	325	340	350	19	20	1	19	21	2	19	22	3	96	96	97	96	97	95	80	83	77	82	82	88	120	125	120	125	120	125	80	85	80	85	80	85	1	2	1	3	1	3	110.8	117.6	107.2	86
47	2	58	1	280	320	330	19	22	3	18	22	4	19	23	4	98	98	98	96	98	95	80	83	88	95	90	98	120	120	130	130	130	140	80	90	80	85	80	90	1	2	1	3	1	3	94.4	127.7	118.4	55.6
48	2	58	0	295	320	300	20	22	2	22	24	2	22	25	3	95	95	97	95	96	95	97	103	65	80	75	93	110	115	110	110	110	120	70	75	70	70	70	80	1	2	1	2	1	2	66.7	72	70	53.5
49	2	60	1	300	260	250	20	22	2	20	24	4	20	25	5	97	96	93	89	92	87	87	90	113	119	110	117	130	135	120	130	120	130	80	85	70	90	70	80	2	3	1	4	2	5	65	69.1	65.2	35.8
50	2	66	1	210	280	250	22	27	5	20	24	4	23	26	3	92	88	91	88	90	85	85	106	81	102	86	105	110	130	120	120	120	130	70	90	70	80	80	90	3	8	4	9	4	9	45.8	50	52	43.9
51	2	53	1	150	140	130	19	26	7	20	28	8	22	30	8	94	88	93	87	91	84	82	98	83	101	86	105	130	140	120	140	130	140	80	90	70	70	80	90	3	6	3	7	4	8	68	48	45.7	28
52	2	49	1	250	200	180	18	22	4	20	24	4	20	25	5	94	89	95	88	93	86	77	85	80	95	82	97	125	125	120	130	120	130	90	90	80	90	80	90	0	3	1	3	2	5	36.1	н	н	н
54	1	56	0	345	330	320	17	21	4	18	21	3	19	23	4	98	95	97	95	98	95	78	91	82	94	84	96	110	130	120	140	120	140	70	80	80	80	80	80	1	2	1	2	1	2	104.8	98	95	71.9
55	2	65	1	379	260	250	22	26	4	19	27	8	20	27	7	98	97	96	97	96	95	71	82	65	101	75	102	100	120	120	130	120	130	70	80	70	80	80	90	5	7	2	4	3	5	106	102	98	110.7
58	2	65	1	165	160	150	20	24	4	21	24	3	22	25	3	95	93	96	89	95	87	85	89	85	92	88	96	130	130	130	140	130	140	80	85	80	80	80	90	0	2	2	4	2	5	63.8	45.7	42.5	47.8
59	2	45	1	50	150	160	21	27	6	21	26	5	22	27	5	96	83	96	90	96	87	105	123	88	110	90	115	130	130	120	130	130	140	80	90	80	90	80	90	2	4	2	4	2	5	29	49	46	19.7
61	2	47	1	600	450	440	20	26	6	20	24	4	20	25	5	91	80	88	82	87	80	92	114	80	92	85	97	120	120	120	120	120	120	70	80	80	80	80	85	2	4	2	4	2	5	35	н	н	16
62	2	49	1	250	250	250	20	22	2	20	22	2	21	24	3	96	89	95	89	94	88	77	85	77	85	80	88	125	125	125	125	125	130	90	90	90	90	80	90	0	3	0	3	1	5	119.5	53.81	51.4	111.3
63	2	61	1	240	240	220	20	24	4	20	24	4	20	25	5	93	85	92	85	91	84	86	98	86	98	88	100	130	145	130	145	130	140	80	90	80	90	80	90	3	5	3	6	4	7	74.4	78	76	25.9
64	2	56	1	180	160	150	19	24	5	20	26	6	21	27	6	96	89	95	88	95	87	84	102	84	113	85	115	120	130	120	130	120	130	80	80	80	80	80	80	2	5	2	6	2	6	н	н	н	н
65	1	55	0	310	307	300	19	21	2	18	19	1	18	20	2	96	95	96	95	96	95	78	89	72	74	75	84	120	130	120	130	120	130	80	90	80	80	80	90	0	3	0	3	0	3	64	62	60	45
66	1	59	0	405	401	400	18	21	3	18	21	3	19	23	4	98	95	98	97	98	96	75	88	76	82	78	85	120	125	120	130	120	130	80	80	80	90	80	90	0.5	1	0.5	1	0.5	1	66.5	71.9	70.4	71.4
67	2	54	1	550	460	450	18	19	1	18	22	4	19	24	5	99	98	96	95	97	95	77	79	88	90	88	94	120	120	100	110	110	120	75	75	60	70	70	80	0	2	1	3	1	3	102.1	83.4	80.2	53.4
68	1	37	0	200	210	200	18	22	4	18	21	3	19	23	4	98	95	98	97	98	95	76	95	70	79	74	85	100	110	90	100	100	110	60	80	60	70	70	80	0.5	1	0.5	1	0.5	1	83.7	77.9	75.9	84
69	2	55	1	270	250	250	19	21	2	20	24	4	20	24	4	96	96	96	95	96	95	80	82	72	85	76	88	125	130	120	130	120	130	80	80	80	80	80	90	0	2	1	3	1	3	91.5	89.3	85.4	70.1
71	2	51	1	120	100	110	19	22	3	22	26	4	22	27	5	93	87	93	88	92	86	80	100	76	82	83	92	110	120	100	110	100	110	70	80	60	70	60	70	2	5	2	6	2	7	44.7	н	н	21.3
73	2	63	1	190	120	100	21	24	3	22	26	4	22	27	5	93	89	93	82	92	81	74	90	88	95	90	98	110	130	100	130	110	140	80	70	70	90	70	90	0	2	2	4	3	5	80.1	56.4	52.6	50.2
74	2	54	0	185	200	210	19	22	3	18	24	6	18	25	7	93	88	94	86	93	85	86	92	97	102	98	107	115	120	110	120	110	120	70	70	70	80	70	80	1	3	2	6	2	7	111.3	117.2	112.4	40.1
76	2	55	1	340	280	250	18	20	2	20	24	4	20	25	5	96	93	96	90	95	90	74	105	102	115	98	116	90	90	110	120	110	120	60	60	70	80	70	80	0	2	1	3	1	3	64.8	49.5	47.3	31.3
77	2	52	1	320	300	290	20	24	4	20	24	4	20	25	5	96	90	95	91	95	90	92	95	93	98	95	100	90	110	100	110	100	110	60	70	70	70	70	80	2	5	2	4	2	5	58	55.7	52.5	35
78	2	59	1	240	250	250	20	26	6	20	26	6	20	26	6	95	88	95	88	95	87	90	95	90	95	90	96	120	120	120	120	120	120	80	80	80	80	80	80	2	3	2	3	2	4	97.4	67	65	61.4
79	1	31	0	240	300	320	19	22	3	20	22	2	20	23	3	98	95	98	96	98	95	88	90	80	86	84	88	110	120	120	120	120	120	70	90	80	80	80	80	0	1	1	3	1	3	82.8	105.7	100.4	74.4
80	2	65	1	420	320	300	19	21	2	20	22	2	20	23	3	97	96	98	95	98	95	84	95	70	78	75	82	130	130	120	140	120	130	80	80	70	90	70	80	0	1	1	3	1	3	88.4	82.9	80.6	77.5
81	2	64	0	320	300	310	19	20	1	18	20	2	18	20	2	97	97	96	95	97	95	80	80	69	75	74	82	120	120	100	120	110	120	70	70	70	80	70	80	0	2	1	3	1	3	106.8	136.6	130.4	83.3
82	2	57	1	290	260	250	20	22	2	20	23	3	20	23	3	97	89	95	90	95	90	88	96	102	115	102	115	120	120	110	120	110	120	80	80	70	80	70	80	1	3	1	4	1	4	71.2	45.8	43.6	49.1
83	2	62	1	500	420	400	18	19	1	18	22	4	19	23	4	95	92	97	92	96	91	85	85	68	82	76	88	120	120	110	130	120	130	80	80	70	90	70	90	0	1	1	4	1	4	88	89.2	86.5	78.4
84	2	49	1	460	360	350	19	19	0	19	22	3	19	23	4	97	96	96	95	97	95	75	76	102	110	94	110	120	120	110	120	120	130	70	70	60	70	70	80	0	1	0	2	0	2	59.7	39.6	38.5	49.5
85	2	37	1	120	220	210	18	21	3	20	24	4	20	25	5	96	91	98	90	96	90	70	90	85	88	85	90	110	130	110	120	120	130	70	80	70	80	70	80	2	5	2	5	2	5	61.5	68.8	65.6	38.6
86	2	62	1	310	320	300	21	24	3	21	24	3	21	24	3	92	89	92	87	91	86	87	95	87	95	89	97	120	120	120	120	120	120	80	80	80	80	80	80	2	4	1	2	2	5	46.6	40.37	39.54	31.4
87	1	66	0	250	270	250	17	19	2	18	20	2	18	20	2	99	98	98	97	98	96	73	76	77	85	80	88	130	140	120	130	130	140	80	90	80	90	80	90	1	2	1	2	1	2	71.4	71.3	70.2	82.9
88	2	61	1	285	300	300	19	19	0	19	24	5	19	24	5	96	96	96	94	96	92	80	82	65	78	74	85	130	135	130	140	130	140	80	85	80	90	80	90	1	3	1	4	1	4	85.2	119.2	109.2	76.3
89	2	51	1	100	250	250	18	26	8	20	26	6	20	27	7	93	80	93	80	93	79	80	108	80	108	85	110	120	125	120	125	120	125	80	85	80	85	80	85	5	8	5	8	5	9	н	н	н	н
91	1	60	1	260	180	160	24	34	10	28	34	6	26	35	9	91	84	89	81	88	80	88	90	78	123	85	120	120	100	110	120	120	130	80	80	70	60	70	80	3	3	3	7	4	8	46.6	36	37	43.7
92	2	43	1	160	180	150	18	26	8	19	22	3	19	25	6	95	83	95	85	95	83	80	118	80	96	80	100	120	130	120	130	120	130	80	90	80	90	80	90	3	7	3	6	3	7	65.5	70.2	68.6	29.4
93	2	47	1	260	220	200	18	24	6	18	22	4	18	24	6	98	95	95	91	95	90	82	85	68	79	76	88	120	110	120	120	120	130	70	80	80	80	80	90	2	4	2	4	2	4	88.1	43.3	41.6	32.2
94	1	58	0	150	170	160	16	19	3	17	19	2	18	20	2	99	97	98	97	98	96	70	75	72	77	76	82	110	120	110	120	110	120	80	90	70	80	70	80	1	1	1	1	1	1	119.6	116.1	110.4	97.3
95	2	52	1	150	180	160	19	26	7	18	24	6	20	26	6	94	88	96	89	94	87	82	98	101	110	97	112	130	140	110	120	120	130	90	80	70	80	70	80	3	6	1	4	2	5	72.1	60.8	58.6	33.2
97	2	56	1	220	180	160	21	25	4	22	26	4	24	27	3	93	89	91	87	90	85	86	98	90	101	90	105	120	125	130	150	130	150	70	70	70	90	70	90	3	6	2	5	3	6	69.7	72	70	32.6
98	2	61	1	180	200	210	20	28	8	20	24	4	20	25	5	96	93	95	91	95	90	72	85	94	110	95	112	110	140	110	120	120	130	70	90	70	90	70	90	1	3	2	5	3	6	95.6	66.1	65.5	35.7
99	2	63	1	540	420	400	19	22	3	20	24	4	20	25	5	95	94	94	82	93	80	86	94	89	95	90	98	110	115	120	130	120	130	75	80	70	90	80	90	1	3	1	4	2	5	83.7	74	73	60
100	2	56	1	600	480	450	20	24	4	17	24	7	19	25	6	96	93	98	96	96	92	68	74	65	77	70	79	110	120	110	120	110	120	70	80	70	80	70	80	3	4	2	4	3	5	91.4	80.8	78.5	64.8
102	2	56	1	120	100	100	18	21	3	22	28	6	23	30	7	91	88	90	78	90	76	70	90	102	110	105	115	110	130	130	140	130	140	70	80	80	90	80	90	2	5	2	6	3	6	65.8	52	50	29
105	1	49	0	300	350	340	19	22	3	18	21	3	18	22	4	99	98	98	97	98	86	84	85	79	84	82	86	100	100	110	120	110	120	70	70	70	80	70	80	1	1	1	1	1	1	66.8	65.7	63.6	65.7
106	1	42	0	320	350	360	18	20	2	17	19	2	17	20	3	97	95	97	96	97	95	76	80	72	80	75	83	120	130	120	130	120	130	80	80	80	80	80	80	1	3	1	3	1	3	51.9	52.5	50.3	46.9
107	1	50	0	320	310	300	24	26	2	22	26	4	24	27	3	98	96	98	95	98	95	85	94	82	92	85	95	140	150	140	150	140	150	100	100	100	100	100	100	1	4	1	4	1	4	76.2	75.2	73.5	70.3
108	2	47	1	100	120	110	24	30	6	22	28	6	24	30	6	91	89	94	88	92	86	95	116	98	114	98	115	90	100	90	110	90	110	60	60	60	70	60	70	2	5	2	6	3	7	34.1	41.2	40.6	22.8
109	1	43	0	280	260	250	18	24	6	18	23	5	19	25	6	98	96	97	96	97	95	73	94	76	85	80	89	110	100	110	120	110	120	60	60	70	70	70	80	1	3	1	3	1	3	81.4	80.6	77.5	79.9
111	1	56	0	240	230	220	21	25	4	20	23	3	22	26	4	96	94	96	94	96	93	69	102	70	81	75	90	90	100	100	110	100	110	60	80	70	80	70	80	2	4	2	3	2	4	68.9	68.2	67.6	74
113	1	52	0	360	380	370	24	28	4	21	26	5	22	28	6	99	95	98	96	96	95	70	92	72	89	76	94	110	120	110	120	110	120	70	80	70	80	70	80	1	3	1	2	1	3	60	60	58	63
114	1	43	0	360	300	320	24	28	4	22	24	2	21	25	4	99	95	97	96	98	95	70	92	98	110	92	106	110	120	120	120	110	120	70	80	80	80	70	80	1	3	1	3	1	3	95.9	92	91	95.7
115	1	48	0	320	320	320	22	26	4	24	26	2	24	27	3	99	98	98	97	97	95	63	70	82	95	85	97	110	120	120	120	110	120	70	90	80	80	70	80	0	1	1	2	1	2	114.3	114.7	112.7	90.3
116	2	58	1	200	220	210	22	26	4	22	25	3	23	27	4	96	93	96	92	95	90	63	80	63	80	70	85	120	130	120	130	120	130	90	90	90	90	90	90	1	3	1	4	1	4	63.6	63.6	61.5	49.6
117	2	56	0	360	320	300	20	26	6	18	22	4	19	25	6	96	95	96	95	96	95	62	77	75	80	78	85	100	120	100	120	100	120	70	90	60	80	70	90	0	2	1	3	1	3	105.5	105	103.6	84.4
118	1	59	0	360	260	250	20	28	8	20	26	6	22	28	6	92	78	89	82	88	80	80	115	85	98	88	105	120	130	130	140	130	140	90	80	80	90	80	90	2	5	2	4	3	6	83.2	83.6	82.4	75.4
119	1	53	0	320	300	300	20	28	8	20	24	4	20	27	7	96	94	97	94	97	93	90	110	84	90	88	96	100	110	100	120	110	120	60	90	60	70	70	80	1	4	1	3	1	4	76	78.9	76.4	69.9
120	1	53	0	390	380	360	17	19	2	18	20	2	19	22	3	98	96	97	96	97	95	72	88	75	85	78	89	110	120	100	110	100	120	70	80	60	70	60	70	2	3	2	3	2	3	72	79.5	78.4	82.5
122	2	60	1	320	280	260	22	28	6	20	24	4	22	28	6	96	92	93	85	91	82	81	96	98	110	100	112	130	140	130	150	130	150	80	100	90	90	80	90	2	5	2	6	3	7	46.8	26	25.8	44.8
123	2	65	1	120	180	170	18	26	8	22	26	4	23	27	4	96	89	93	88	91	85	70	110	88	96	92	98	110	130	110	130	110	130	70	80	70	80	70	80	2	7	2	6	3	7	79	78	75	32.5
124	2	58	1	360	320	300	20	24	4	20	25	5	20	25	5	99	96	98	95	97	95	73	85	65	81	75	88	130	140	130	145	130	140	80	100	70	90	70	90	1	4	1	4	1	4	107.2	126.6	124.5	99.6
125	1	53	1	120	130	120	22	28	6	21	28	7	23	29	6	94	74	93	76	92	75	70	85	78	90	85	96	120	120	120	130	120	130	80	90	70	90	80	90	1	3	1	3	2	4	46.3	40.9	38.6	49.8
126	1	54	0	210	220	200	20	26	6	19	24	5	20	24	4	99	98	96	95	96	95	80	85	79	88	84	90	120	130	120	130	120	130	70	80	80	80	80	80	2	4	2	4	2	4	99.5	97.1	95.4	109.3
127	2	47	1	410	320	300	19	21	2	19	24	5	20	23	3	98	97	96	95	96	94	87	93	97	103	95	105	120	125	110	120	120	130	75	80	60	80	70	90	1	3	1	4	1	4	121.5	108.2	103.4	88.2
128	1	62	0	200	240	220	19	20	1	20	23	3	20	25	5	98	95	96	92	95	90	83	90	80	87	85	92	120	125	100	125	110	120	80	85	70	80	70	80	3	4	2	4	2	4	87	88.1	86.5	82
130	1	46	0	350	360	350	17	19	2	16	19	3	18	23	5	98	97	97	96	97	93	86	95	85	94	88	96	110	120	100	115	110	120	60	75	60	80	60	80	0.5	1	0.5	1	1	2	92	67.6	66.2	88
131	1	53	0	360	320	310	19	24	5	18	22	4	19	23	4	93	89	95	86	94	85	70	85	51	72	53	75	120	130	100	110	110	120	80	80	70	60	70	80	2	6	1	4	2	5	54	52	50	30
132	2	42	1	185	180	180	22	28	6	20	26	6	21	27	6	88	72	92	85	90	81	88	110	76	85	82	95	120	120	110	120	110	120	80	80	60	80	60	80	3	8	2	6	3	7	25	28	26.6	19
133	1	62	0	340	350	350	18	20	2	18	21	3	19	23	4	97	96	97	95	97	93	74	91	79	93	82	96	130	145	120	130	130	140	80	100	80	90	80	90	2	3	2	3	2	3	95	133.2	125.5	85
134	1	34	0	450	440	430	17	19	2	18	20	2	19	22	3	95	93	96	93	95	92	85	94	84	95	86	96	110	120	110	120	110	120	70	80	80	85	70	80	0.5	1	0.5	1	1	2	30	55.4	52.3	34
135	1	56	1	280	275	270	23	26	3	22	26	4	23	25	2	95	92	96	93	96	91	84	102	85	110	88	112	120	130	120	140	120	140	80	90	70	90	80	90	4	6	4	5	4	6	31	41.4	40.6	38
136	1	65	0	220	210	200	21	25	4	20	26	6	22	27	5	90	88	91	89	90	85	74	92	80	96	83	98	130	140	120	130	130	140	80	90	80	80	80	90	3	4	3	4	3	5	62.5	49.4	47.6	66.5
137	1	58	0	380	260	250	19	20	1	18	20	2	18	22	4	98	96	97	95	97	93	75	89	78	90	80	93	120	140	120	130	120	130	80	90	70	90	80	90	0.5	1	0.5	1	1	2	65.8	65.7	62.5	75.6
139	1	52	0	250	260	255	19	24	5	19	22	3	20	24	4	96	95	97	95	96	95	69	82	72	85	76	88	110	120	110	120	110	120	70	80	80	80	70	80	2	4	2	4	2	4	53	69.9	66.7	61
140	1	43	0	340	350	345	19	22	3	18	23	5	19	24	5	98	97	97	96	97	95	78	89	80	88	83	90	110	120	120	130	120	130	80	80	80	80	80	90	1	3	1	3	1	3	67	65	63	74
142	2	53	1	340	320	300	25	28	3	22	26	4	24	29	5	97	89	96	88	95	86	102	115	105	110	106	112	100	110	110	120	110	120	70	80	70	80	70	80	2	3	1	3	2	4	54.6	49.3	48.6	42.3
143	1	60	0	160	160	150	20	28	8	24	28	4	24	29	5	93	87	90	84	90	82	102	133	92	106	95	110	130	120	130	130	130	140	80	80	80	80	80	90	2	4	2	5	2	5	56.8	54.5	53.6	62
144	1	61	1	260	280	270	25	32	7	20	26	6	23	29	6	96	89	96	89	95	86	99	112	96	108	98	110	120	140	120	130	120	130	70	70	70	90	70	90	0	4	0	5	0	5	51	58	55	58
145	1	60	1	315	315	310	18	19	1	18	21	3	19	24	5	93	92	94	90	93	90	100	104	89	107	95	108	100	100	110	120	110	120	60	60	70	80	70	80	1	3	2	4	2	4	71	66	64	61
147	1	59	0	320	260	250	19	22	3	18	20	2	19	23	4	98	97	98	97	98	96	78	87	75	86	79	89	140	150	130	140	130	140	90	90	80	90	80	90	1	3	1	3	1	3	92.6	133.7	121.5	86.7
148	1	36	0	400	320	330	20	22	2	18	22	4	19	24	5	99	98	97	96	97	95	72	86	82	88	84	90	120	120	100	120	110	120	80	80	60	80	70	80	1	4	1	3	1	3	80.6	98.4	94.2	60.6
149	1	65	0	128	160	150	20	33	13	20	28	8	20	31	11	92	75	92	76	91	75	79	102	82	110	86	110	130	140	130	140	130	140	80	80	70	90	80	90	0	10	2	10	3	10	47.4	46.4	45.6	60.1
[truncated: 90 more columns]
