# Supplementary material for: Pulmo–Cardio–Renal Continuum in Chronic Lung Diseases: A 3-Year Prospective Cohort Study
Source: J Clin Med. 2025 Oct 28;14(21):7631. doi: 10.3390/jcm14217631 (PMC12608822; doi:10.3390/jcm14217631)
Supplement: Supplementary file 1 [file jcm-14-07631-s001.zip › Supplementary 2.xlsx]

## Sheet: CardioPCA explained_variance
	eigenvalue	explained_var_ratio	cum_ratio
0	1.61491	0.323161	0.323161
1	1.06753	0.213623	0.536784
2	0.966923	0.193492	0.730276
3	0.760208	0.152126	0.882401
4	0.587668	0.117599	1

## Sheet: CardioPCA-loadings 
	PC1	PC2	PC3	PC4	PC5
MR-proANP	0.2096	0.5927	-0.6801	0.3667	0.0878
hsTnT	0.2278	0.5334	0.7297	0.3212	0.1672
ntproBNP	0.5711	0.2367	0.0173	-0.5402	-0.5708
sPAP	0.6012	-0.2495	-0.0663	-0.2354	0.7187
LVEF	0.4655	-0.4959	0.0136	0.6444	-0.3492

## Sheet: PulmoPCA explained_variance
PC	eigenvalue	explained_ratio	explained_ratio_cum
PC1	16.8294	0.327262	0.327262
PC2	7.78132	0.151314	0.478576
PC3	3.41651	0.0664368	0.545013
PC4	3.12866	0.0608392	0.605852
PC5	2.90335	0.0564579	0.66231
PC6	2.13543	0.0415251	0.703835
PC7	1.93852	0.037696	0.741531
PC8	1.66034	0.0322866	0.773818
PC9	1.43824	0.0279677	0.801785
PC10	1.17841	0.0229151	0.8247
PC11	1.01584	0.0197538	0.844454
PC12	0.881635	0.0171441	0.861598
PC13	0.787931	0.015322	0.87692
PC14	0.713865	0.0138817	0.890802
PC15	0.622433	0.0121037	0.902906
PC16	0.596597	0.0116013	0.914507
PC17	0.48887	0.00950646	0.924013
PC18	0.433038	0.00842077	0.932434
PC19	0.356053	0.00692373	0.939358
PC20	0.342007	0.00665059	0.946008
PC21	0.329587	0.00640909	0.952418
PC22	0.284309	0.00552862	0.957946
PC23	0.256378	0.00498547	0.962932
PC24	0.220606	0.00428986	0.967222
PC25	0.203835	0.00396373	0.971185
PC26	0.192176	0.00373701	0.974922
PC27	0.174424	0.00339181	0.978314
PC28	0.16387	0.00318658	0.981501
PC29	0.125481	0.00244008	0.983941
PC30	0.114199	0.00222068	0.986161
PC31	0.0968058	0.00188247	0.988044
PC32	0.0827606	0.00160935	0.989653
PC33	0.0801358	0.0015583	0.991212
PC34	0.066489	0.00129293	0.992504
PC35	0.0607783	0.00118188	0.993686
PC36	0.0556619	0.00108239	0.994769
PC37	0.0497099	0.000966648	0.995735
PC38	0.0456246	0.000887207	0.996623
PC39	0.0411497	0.000800189	0.997423
PC40	0.0317657	0.000617709	0.99804
PC41	0.0227452	0.000442299	0.998483
PC42	0.0216305	0.000420622	0.998903
PC43	0.0189998	0.000369466	0.999273
PC44	0.0148217	0.00028822	0.999561
PC45	0.0104121	0.000202472	0.999764
PC46	0.00699169	0.000135959	0.9999
PC47	0.00412722	8.02571e-05	0.99998
PC48	0.00103937	2.02114e-05	1
PC49	8.09944e-32	1.575e-33	1
PC50	8.09944e-32	1.575e-33	1
PC51	8.09944e-32	1.575e-33	1

## Sheet: PulmoPCA-loadings 
feature	PC1	PC2	PC3	PC4	PC5	PC6	PC7	PC8	PC9	PC10	PC11	PC12	PC13	PC14	PC15	PC16	PC17	PC18	PC19	PC20	PC21	PC22	PC23	PC24	PC25	PC26	PC27	PC28	PC29	PC30	PC31	PC32	PC33	PC34	PC35	PC36	PC37	PC38	PC39	PC40	PC41	PC42	PC43	PC44	PC45	PC46	PC47	PC48	PC49
ОФВ1 2024	-0.168122	0.0597302	0.0496288	0.187888	-0.231967	-0.0123483	0.0513643	-0.101433	0.0115154	0.0267853	-0.0750729	-0.173764	-0.203721	-0.0413466	-0.095688	-0.269681	0.0681178	-0.0113045	-0.182954	0.00797058	0.0664734	-0.282076	0.299621	-0.102263	0.191269	0.0319582	0.097063	-0.039269	-0.048813	0.0491849	0.200526	0.0317048	-0.0138412	-0.0177928	0.313066	-0.258124	0.207002	-0.0626382	0.113436	0.0822293	0.0309645	0.0445987	0.0380419	0.0845446	-0.0456008	-0.0109223	0.0256983	0.3724	0
ОФВ1 2025	-0.104342	0.0779663	-0.0112355	0.160842	-0.230353	-0.0979898	0.106838	-0.221385	-0.215479	0.209726	0.444974	0.244242	-0.0257133	0.0863498	-0.170714	-0.071886	0.00925171	-0.0157711	-0.068473	0.129927	-0.115189	0.0713206	0.0612209	-0.00906212	0.0017777	0.0391988	0.0142571	-0.0358915	-0.0475231	0.0137173	0.0189531	0.0110482	0.0356214	0.0418046	0.0910101	-0.180468	0.0176627	-0.0621065	0.107151	0.0393685	-0.0303958	0.0467206	0.0277453	-0.0215956	0.000429414	0.00899136	-0.0148842	-0.572438	3.1665e-16
ФЖЕЛ 2025	-0.102081	0.0601149	-0.0267119	0.171745	-0.255911	-0.153959	0.145791	-0.282484	-0.234573	0.228775	0.228309	0.194478	0.110728	0.117969	0.0546899	0.178119	-0.0610479	-0.00858953	0.144753	-0.0293009	0.0849541	0.0100867	-0.190933	-0.0174527	-0.0701298	0.0557292	0.0139571	0.0237343	-0.01657	-0.0131687	-0.0304643	-0.0260846	0.00175618	-0.0223935	-0.176882	0.145347	-0.137225	0.0575205	-0.0693421	-0.0108039	0.0220741	-0.0206771	-0.0351527	-0.0297938	0.017728	-0.0132215	0.0171995	0.585637	-2.41735e-16
ФЖЕЛ 2024	-0.145961	0.0327293	0.0244646	0.175785	-0.227772	-0.0930108	0.103714	-0.177139	-0.020611	0.0678112	-0.343785	-0.196917	0.0114922	0.00270618	0.207664	0.0962123	-0.0183847	0.0185339	0.112907	-0.225111	0.343443	-0.335532	-0.0825037	-0.107527	0.090302	0.0575112	0.0498835	0.0600488	-0.0221498	-0.0657564	0.0995896	-0.000144337	-0.0790002	-0.0781427	-0.141247	0.202507	0.0188212	0.114178	-0.109733	-0.00878839	0.0218002	-0.0271979	0.00685627	0.000539641	0.00674177	0.0083664	-0.000885944	-0.428322	5.00003e-17
ОФВ1 2023	-0.158253	0.0756656	0.0184364	0.208629	-0.207997	-0.0663724	-0.00406952	-0.0352598	0.0475198	-0.0231026	-0.113566	-0.223524	-0.17671	-0.13272	-0.115049	-0.214445	0.067901	0.12931	-0.295902	0.129828	-0.215591	0.345663	0.25502	-0.0102795	-0.09216	-0.0197365	-0.0136257	-0.0166677	0.0875988	0.0382318	-0.140957	0.0746192	0.0109847	-0.0441835	-0.310243	0.378366	-0.143246	0.0656297	-0.133398	-0.0464434	-0.0042141	-0.0410702	-0.0355288	-0.046342	0.063233	-0.0807071	-0.00645058	-0.00473965	-1.18804e-16
ФЖЕЛ 2023	-0.133484	0.0225368	-0.0174559	0.19908	-0.235129	-0.0953134	0.0931004	-0.125558	0.0552321	-0.153096	-0.36576	-0.210521	0.0886853	-0.0141353	0.113877	0.22125	-0.117041	-0.00783567	0.0894571	0.0557508	-0.195609	0.384191	-0.268269	0.0815518	-0.0943945	-0.106379	-0.0291052	0.00799242	-0.0970639	0.0143842	-0.135582	-0.0908165	0.0811283	0.177225	0.220536	-0.3286	0.0377977	-0.0852055	0.158419	-0.00493594	0.00331516	-0.00113468	-0.00349396	-0.00235967	-0.0363796	0.0396794	-0.0125264	-0.0105059	1.26638e-16
СО2 в выдыхаемом воздухе 2024	0.000223614	-0.0196088	0.360928	0.296784	0.270163	0.00590086	0.0930929	-0.056705	-0.0225196	-0.0426871	-0.0216673	0.0676103	-0.111397	0.0237133	0.00507771	-0.0745922	-0.0175491	-0.0136334	0.054794	0.0626942	-0.0253423	0.0269836	-0.0643681	0.0222068	0.0101042	-0.136048	-0.0286195	-0.085699	0.0135606	0.0409906	0.238836	-0.231244	0.163649	-0.0884297	0.0376816	0.152169	-0.0991399	-0.110786	-0.0973783	-0.0272268	-0.150147	0.0374213	-0.196923	-0.0022918	-0.5541	0.226479	-0.0719538	-0.0106956	-2.70737e-16
СО2 в выдыхаемом воздухе 2025	-0.0112657	-0.0235539	0.34455	0.301925	0.2945	0.0138306	0.0808861	-0.0618295	-0.00430453	-0.0464219	-0.023948	0.0839829	-0.0758545	0.0150246	0.00733609	-0.0675925	-0.0028985	0.0279465	0.0706596	0.0122613	-0.0243287	0.0158585	-0.119833	0.0116023	0.0390094	-0.130109	0.0223954	-0.0390726	0.0226503	0.0408148	0.129891	-0.156943	0.0858654	-0.150409	0.0744003	0.0194683	-0.0381481	-0.0751102	0.0299285	-0.0121981	0.126168	-0.11522	0.207306	-0.0553899	0.653232	-0.184635	0.0787439	-0.00581043	-7.9282e-18
СО2 в выдыхаемом воздухе 2023	-0.00803326	-0.00991302	0.333767	0.299952	0.281037	0.0414238	0.11397	-0.0137557	0.0657552	0.0075734	0.0111134	0.095192	-0.0971993	0.0229179	0.084228	0.00319815	-0.0125725	0.01	0.00566459	-0.0724708	0.0054315	-0.0273109	0.0787229	0.0333099	-0.0413914	0.124572	0.108485	0.12931	-0.0810923	-0.150534	-0.375001	0.38545	-0.296109	0.202431	-0.186147	-0.253562	0.036441	0.202072	0.0365196	0.0767904	-0.0273721	0.0548643	-0.0246339	0.0449167	-0.102226	-0.0434609	0.00282333	0.0209952	6.66697e-17
SaО2 % до Т6МХ 2025	-0.199926	0.0091631	0.0123883	0.0382516	-0.0583247	0.00710208	0.0906899	0.283829	0.222741	0.0548918	0.0878565	0.0523564	0.106452	-0.000455195	0.0255666	-0.00934477	0.131025	0.0974816	0.00239822	-0.221606	-0.0917824	0.0658514	-0.115221	-0.254419	0.0119526	0.0252523	0.0831161	0.0231427	-0.0989047	0.11006	0.0864081	0.125906	0.147309	0.129075	0.17883	0.0233004	-0.220144	0.105077	-0.294975	0.209389	-0.312698	0.181088	0.37194	-0.0959547	0.00608039	0.112554	0.136961	0.0108684	6.29485e-17
SaО2 % до Т6МХ 2024	-0.19455	0.0191152	0.0100993	0.038284	-0.054842	0.019155	0.0511385	0.297549	0.21071	0.0470304	0.105888	0.0907929	0.0374035	0.0183775	0.0719176	-0.0575523	0.263055	0.023634	0.0838271	-0.178808	-0.0699207	0.103035	-0.0712675	-0.337118	0.0273244	0.0179429	0.0242939	-0.172869	-0.278395	-0.161053	0.128722	-0.0224841	0.140924	0.0179369	-0.184296	-0.0513045	0.085586	0.038823	0.22574	-0.22253	0.27688	-0.157415	-0.316707	0.0471978	-0.00300881	-0.0776939	-0.135086	0.00110947	2.41704e-16
ДАД после Т6МХ 2024	0.0146945	0.262053	-0.10522	-0.00271797	0.0490997	0.00307767	0.0591464	-0.0644076	0.0164242	-0.0882942	0.215183	-0.289097	-0.0645911	0.312697	0.219534	-0.31868	0.265451	-0.0518007	-0.0231802	-0.231707	-0.0519594	-0.155769	-0.216585	0.313718	0.0694173	-0.145487	-0.110172	-0.0459245	0.0749416	0.158934	-0.262008	-0.00237748	0.166472	-0.0257018	0.00324943	-0.0273389	-0.120912	0.114801	0.0942787	-0.0907891	0.0355843	0.0628775	0.0188314	0.00237245	-0.0330316	0.00427167	-0.0107802	-0.00471852	7.25728e-17
ДАД после Т6МХ 2023	0.0262459	0.242978	0.0283781	-0.0342584	-0.0833539	-0.108271	-0.0791668	0.172267	0.123477	0.151549	-0.160479	0.0158095	-0.0889617	0.390512	-0.242742	-0.281699	-0.311291	0.0244655	0.405645	-0.0425272	0.149095	0.0786673	0.191994	-0.0512811	-0.226139	-0.0945102	-0.152847	0.0127787	0.118557	-0.128897	0.0150572	-0.0522517	0.0525118	-0.0113283	-0.0923548	-0.195045	-0.0782777	0.0106336	-0.0767202	0.0874086	-0.00789314	-0.010672	-0.0139885	-0.0349733	0.0200041	-0.0189345	0.0142084	-0.000571676	-3.05128e-17
SaО2 % до Т6МХ 2023	-0.185075	0.0220733	-0.000224036	0.140044	-0.0739406	0.046082	0.149387	0.248945	0.181789	-0.0197103	0.0349828	0.017697	0.0599605	0.116338	-0.0116953	0.0195753	0.092548	-0.0610937	0.149392	0.0920354	-0.262552	-0.0682418	-0.0911144	0.231523	-0.127912	0.502024	-0.112467	0.106602	0.292888	0.0587879	0.0906713	-0.166033	-0.290219	-0.150914	0.0896209	0.142266	0.249128	0.0046643	0.00712552	0.0380994	0.0491811	0.0271231	0.00542513	0.0502369	-0.0196102	-0.00365176	-0.0105545	-0.00732835	2.66369e-17
SaО2 % после Т6МХ 2023	-0.196167	0.0190386	-0.0131757	0.0593532	-0.0807905	0.0842099	0.121646	0.251858	-0.0970479	-0.110778	-0.0118131	0.0385306	0.0699195	-0.144963	0.0692067	0.0740285	-0.143869	-0.00941437	0.0891947	0.101653	-0.0342082	-0.256239	0.212828	0.411019	0.0659458	0.160935	0.0186903	-0.013991	-0.150235	-0.233413	-0.0783764	0.147437	0.418186	-0.0318133	-0.0825655	-0.0602987	-0.230451	-0.282817	-0.0802344	-0.0874362	-0.0741371	-0.0203492	-0.0461116	0.0180278	0.0861693	0.0140735	-0.0274664	0.000672285	-1.25324e-17
ДАД до Т6МХ 2024	0.0341217	0.248282	0.0707295	0.140116	0.0692376	0.0929758	-0.0566209	0.0526119	-0.0893452	0.00753106	-0.0253241	-0.142832	0.456852	0.143083	-0.199066	0.231572	0.227358	-0.146547	-0.189139	-0.0812723	0.181486	0.217468	0.219116	0.181578	0.176366	0.0180075	-0.198152	-0.103207	-0.140895	-0.0302731	0.180342	-0.0210403	-0.179191	-0.148048	-0.0254999	-0.14838	-0.111688	0.110116	-0.083774	0.0395874	-0.0476809	-0.128586	0.00716261	-0.0153181	-0.00891295	-0.0122334	0.0235338	0.00543576	-1.27377e-16
SaО2 % после Т6МХ 2024	-0.208315	0.0128642	0.0294574	0.0240533	-0.082558	0.0583524	0.0844725	0.272982	0.010491	0.0904989	0.0872639	0.0581907	0.0534886	-0.117318	0.040356	0.036592	-0.113567	-0.0660181	-0.0473507	0.130245	0.0904173	-0.0560996	-0.0306139	0.0629646	0.0553357	-0.439175	-0.019901	-0.0294385	0.1014	-0.00477971	-0.135581	-0.0445399	-0.129865	-0.0473108	-0.11071	0.0342946	0.0819394	-0.0524174	0.0685658	0.0562468	0.341221	-0.231006	0.488034	0.0285057	-0.289021	0.000372167	0.0384582	-0.00284618	-3.61988e-16
SaО2 % после Т6МХ 2025	-0.210209	0.0136509	0.0212026	0.0244542	-0.0796027	0.0345624	0.089822	0.261789	0.0143291	0.0848533	0.0581864	0.0572478	0.0731282	-0.112944	0.0368232	0.095203	-0.0975977	0.00214273	-0.0441738	0.0942417	0.0964098	-0.0774053	0.00170163	0.0816193	0.0542652	-0.455368	0.00440315	-0.000480933	0.182778	0.146958	-0.0373505	-0.0310045	-0.132056	-0.0422534	0.0300473	-0.0197096	0.106513	0.209428	0.0674277	-0.0144657	-0.311623	0.277444	-0.462618	-0.0487017	0.211961	-0.0436855	0.00843124	0.000617915	1.39477e-16
ДАД до Т6МХ 2023	0.0648447	0.2492	-0.0274677	-0.0243085	-0.0286527	-0.10642	-0.149867	0.0157442	0.0590784	0.111069	-0.287555	0.265352	0.152381	0.289492	0.0869654	-0.133862	0.109959	-0.0186061	-0.244344	0.211492	-0.207445	-0.153814	-0.188384	0.0898832	-0.0986055	-0.171784	0.334333	-0.0341876	-0.169399	-0.246452	0.0552579	0.137496	-0.179743	-0.0558661	0.0851889	0.149512	0.010846	-0.174282	-0.035494	-0.011251	-0.0774693	0.00394699	-0.0191091	0.0375793	0.0225769	0.00746585	-0.0078077	0.00433267	-1.95093e-16
САД до Т6МХ 2023	0.0637096	0.272572	0.00403036	-0.051047	0.00480841	-0.0127464	-0.00618416	-0.00257466	0.0633543	0.168533	-0.317516	0.340031	-0.0906254	-0.0999335	-0.013412	0.0720155	0.0309711	-0.0800694	-0.150091	0.0164998	-0.19174	-0.154577	-0.0124125	-0.0627078	0.347125	0.13959	-0.14101	0.0417927	0.123473	0.259194	-0.0567997	-0.288449	0.0846998	0.206512	-0.308721	-0.203639	-0.13113	0.036544	0.0333981	-0.0513722	0.0198771	0.0718315	0.0471459	-0.0642854	-0.0046618	-0.00758052	0.00827508	0.00706141	3.02993e-16
ДистанцияТ6МХ2023	-0.123349	-0.0280422	-0.141442	0.066098	-0.0387151	0.472824	-0.169256	-0.145252	-0.0179073	0.000597704	-0.0643959	0.099512	-0.122861	0.0170343	-0.0629684	-0.000114976	-0.0287081	0.0438891	0.0406614	0.0693288	-0.115088	0.0107134	-0.13281	0.164038	-0.0272203	-0.0941	0.0301043	0.204787	0.142741	-0.085173	0.410455	0.233514	0.116827	0.0712816	0.00567537	-0.0909591	-0.116564	0.442782	-0.0184	-0.109637	0.096453	-0.10042	0.0371941	0.0310725	-0.0331561	-0.00315938	-0.0949563	-0.00289847	6.0794e-17
ДистанцияТ6МХ2024	-0.146091	-0.0245702	-0.100414	0.0644602	0.00341924	0.486296	-0.125901	-0.112254	0.00701271	0.0792055	-0.0469764	0.0389656	-0.0628253	0.0825792	-0.048817	0.013634	0.035636	0.0172011	0.0795008	-0.0463683	0.0201978	0.0085838	0.0140365	-0.0422433	-0.0268496	0.0238079	0.0429304	-0.166283	-0.0797858	0.00636439	-0.201577	-0.123506	-0.057995	-0.00357506	-0.000709225	0.0555356	0.0111103	-0.16704	0.00529859	-0.0430479	0.0164323	0.0142255	-0.132407	-0.013251	-0.0391401	0.0478601	0.714777	-0.0252083	-2.22266e-17
ДистанцияТ6МХ2025	-0.151194	-0.0205738	-0.0970112	0.0737502	0.00996899	0.470292	-0.119264	-0.111337	0.0161962	0.0846999	-0.0478022	0.0339163	-0.0410722	0.0983288	-0.0423047	0.0397109	0.0228532	-0.000786765	0.0749403	-0.0949236	0.053353	0.0123051	0.0361287	-0.0834211	-0.00360567	-0.0108139	0.0394069	-0.152376	-0.06682	0.086836	-0.249466	-0.121336	-0.0921606	-0.0569064	-0.00592698	0.0573388	0.026912	-0.244453	-0.0234076	0.126615	-0.155533	0.0775209	0.0983292	-0.0421696	0.0571857	-0.0476782	-0.638977	0.0225146	-2.75595e-16
ДАД после Т6МХ 2025	0.0380755	0.286772	-0.0218495	-0.0233381	0.0220884	0.0623781	-0.0597691	-0.00203434	0.051437	-0.0872305	0.217515	-0.219012	-0.0362225	-0.031336	0.102087	-0.0190277	-0.251426	0.464211	0.180819	0.222091	-0.120562	-0.0201753	-0.150882	-0.0210399	0.350967	0.00989839	-0.0919135	0.0202346	-0.264701	0.102881	0.172049	0.0665613	-0.272821	0.0613254	-0.132773	0.00618573	0.00734565	-0.134023	-0.0740711	0.123936	-0.0113269	-0.0600879	-0.0654478	0.000219	0.0155261	0.00418901	0.00427078	0.00306671	-2.70949e-17
ДАД до Т6МХ 2025	0.0458087	0.283758	0.0677606	0.0911888	0.0836982	0.0782184	-0.0898771	0.00278286	0.0202358	-0.0881982	0.0768941	-0.0902287	0.367149	0.0521693	-0.00231824	0.0508268	-0.185437	0.212802	-0.0247385	0.0715741	0.141768	0.0363524	0.113802	-0.0921159	-0.0307545	0.160118	0.51021	-0.032317	0.248811	0.122891	-0.0386479	-0.0756933	0.275939	0.111439	-0.0154865	0.0909193	0.132265	0.0983608	0.20464	-0.109747	0.0994765	0.146835	0.0744381	-0.0190801	-0.0630798	-0.0277186	-0.011505	-0.00897754	3.78018e-16
САД после Т6МХ 2024	0.0645579	0.30159	-0.0546064	-0.00179217	-0.0262949	0.064008	0.0435666	-0.0177108	0.00972867	-0.124708	0.142119	-0.0553195	-0.124749	-0.279938	0.0585936	0.00936284	0.115687	-0.182483	0.00822001	-0.217812	0.0326916	-0.0102508	-0.014943	0.0620748	-0.313827	-0.0676628	0.208513	0.0919564	0.121148	-0.0762755	0.229805	-0.140273	-0.0858613	0.217998	-0.226759	-0.0730208	0.031952	-0.208616	0.119923	0.222877	-0.303779	-0.304819	-0.0166918	-0.0196064	0.0320255	-0.0414788	0.0469107	0.00788089	-5.93724e-16
САД до Т6МХ 2024	0.0731267	0.302712	0.018614	0.121299	0.05805	0.112192	0.0370202	-0.0289752	-0.0440471	-0.0101881	0.0400938	-0.0373979	0.052823	-0.0587474	-0.0140278	0.161817	0.103344	-0.0365722	-0.0577807	0.000428921	-0.0066169	-0.11094	0.0262101	-0.209291	-0.211692	-0.138303	-0.408673	0.152112	0.125657	-0.0848937	0.0456539	0.22487	0.0803206	0.277177	0.108651	0.124541	0.180223	-0.282531	-0.198706	-0.146202	0.244381	0.281698	-0.0306091	0.014706	0.0628289	0.04064	-0.023581	0.00619819	2.68115e-16
САД после Т6МХ 2025	0.0714913	0.303293	-0.063676	-0.033162	-0.01258	0.0314676	0.0563364	0.0132677	0.00955899	-0.105863	0.0693816	-0.00230087	-0.197156	-0.329026	-0.0180523	0.0333369	-0.0341044	-0.0861015	0.0481442	-0.00456431	0.0144688	0.027094	-0.0315146	-0.016798	-0.178507	0.0326145	0.188604	-0.050372	-0.183734	-0.14972	-0.0374737	-0.219488	-0.200689	-0.354172	0.0961858	-0.156651	-0.235688	0.169998	-0.156167	-0.142356	0.233572	0.386087	0.0534506	-0.034901	-0.0220108	0.0252994	-0.0334716	-0.00977969	4.59746e-16
САД до Т6МХ 2025	0.0802088	0.314264	-0.0215872	0.0329762	0.0452371	0.0737532	0.034399	-0.0423435	0.00895387	0.00296808	-0.0243666	0.0577487	0.0263235	-0.149385	0.00580143	0.068434	-0.0650034	-0.0127374	0.0295097	0.123216	-0.118441	-0.1289	0.00202681	-0.288619	-0.0258611	0.0373658	-0.220772	0.0869456	-0.0390458	-0.0941311	-0.29358	0.0511785	0.214441	-0.329766	0.264954	0.1304	0.0496958	0.26725	0.16079	0.154203	-0.215854	-0.371753	-0.0400164	0.075912	-0.034942	-0.0076928	0.0141247	-0.0013885	-3.89296e-16
САД после Т6МХ 2023	0.0423167	0.277708	0.0291422	-0.105029	-0.0402934	-0.0259337	0.101856	0.0404492	0.104075	0.088938	-0.0666046	0.244038	-0.339899	-0.066341	0.00329103	0.0858883	0.00466395	-0.0768767	0.0952441	-0.116483	0.303982	0.368614	-0.034358	0.269778	0.232298	0.0874516	0.0895297	-0.147476	-0.00052806	0.146704	0.00490311	0.290607	0.0517672	0.0293475	0.229777	0.227538	0.184907	-0.0437422	-0.0241019	-0.0546285	0.033072	-0.0716526	-0.0214016	0.0353515	0.00824304	0.0279101	-0.00841033	-0.00497659	-2.89045e-17
ЧД в минуту до Т6МХ 2025	0.167464	-0.0196714	-0.0534523	0.214983	-0.0636597	-0.0400059	-0.195339	0.229049	-0.280102	0.0316062	-0.0195735	-0.0336354	-0.0883468	-0.0956818	-0.01366	-0.0581342	0.178907	0.0724774	0.134147	0.136027	0.0678668	-0.0420594	-0.0617931	0.0551867	0.0717165	0.0450946	-0.0304277	-0.266346	0.0214944	-0.245396	-0.0903293	-0.206193	-0.0294876	0.372969	0.138458	0.113351	0.00551117	0.216512	-0.0376799	0.0885831	-0.0134167	-0.0065588	0.0322616	0.0265315	0.0460536	0.0278774	-0.0354006	0.00752893	-0.374155
ЧД в минуту доТ6МХ2024	0.162266	-0.017572	-0.0688117	0.228367	-0.0468633	-0.0727576	-0.207732	0.197566	-0.273098	0.010116	-0.111661	0.00113607	0.0137957	-0.112151	-0.142155	0.00811945	0.127959	-0.0162224	0.235074	-0.0653946	-0.1126	-0.0888035	-0.058571	-0.0218454	-0.124986	-0.0379359	0.0934088	0.0067535	-0.0743943	0.452195	0.00655732	0.269945	0.00174547	-0.195506	-0.0873989	-0.0671886	0.0309942	-0.0824898	0.0357732	-0.0417809	0.0212245	-0.0128034	-0.00225169	-0.0155723	-0.0612802	-0.0328301	0.0204561	-0.0156422	0.274377
ЧД в минуту после Т6МХ 2025	0.201285	-0.053414	-0.0129991	0.183395	-0.16484	0.005802	-0.132504	0.0421562	0.0381201	-0.110527	0.0390512	0.0991545	0.0708705	-0.0755855	-0.0184454	-0.111935	0.100566	-0.0586055	0.18174	0.0307071	0.0180711	-0.0189358	0.0950507	0.0880129	0.113473	-0.0702259	0.00463462	0.0889042	-0.128509	-0.0703836	-0.0894643	-0.1825	-0.0202497	0.228965	0.0891106	0.156514	0.0292553	0.126695	-0.0391736	0.0419446	0.032194	0.00925168	-0.00054605	0.0223807	0.032812	0.03161	-0.0178161	0.000900621	0.609224
ЧД в минуту послеТ6МХ2023	0.179428	-0.0486463	0.0385655	0.1654	-0.0952764	0.00308849	-0.201149	0.124156	0.175337	0.163268	0.144383	-0.16002	-0.18019	0.11618	0.0243272	0.230112	-0.183606	-0.158456	-0.161877	-0.0447448	-0.0402575	-0.0414135	-0.050833	-0.0027309	0.0353366	0.0241902	0.0303193	0.0306091	-0.0182251	-0.0318641	0.011067	-0.0137419	0.0543019	-0.0322585	0.00257531	0.0205782	-0.0403257	-0.0287096	0.0326629	-0.0391409	-0.0175152	-0.000351232	-0.00323997	0.00591216	0.015845	-0.0100517	0.00497917	-0.0040302	-0.0913779
ЧД в минуту послеТ6МХ2024	0.199483	-0.0499179	-0.021319	0.193383	-0.161903	-0.000532061	-0.150781	0.0439937	0.0020589	-0.10972	-0.0201918	0.102065	0.0929425	-0.125415	0.0498464	-0.0875849	0.0531021	0.0021414	0.0937285	0.000186392	0.0136129	-0.027395	-0.09082	-0.0559438	-0.0292514	0.00914269	-0.0299762	-0.19644	0.1563	0.170129	0.009059	0.231784	-0.0158246	-0.184156	-0.0814456	-0.139533	-0.0216217	-0.092394	-0.0317366	-0.0231175	-0.0206174	-0.0069007	-0.00505236	-0.0159932	-0.0354883	-0.0234597	0.0165256	-0.00727019	-0.430865
ЧД в минутудоТ6МХ2023	0.131689	-0.0330217	-0.071684	0.221466	-0.0476774	0.0496447	-0.256355	0.255024	-0.132476	0.164424	0.0891229	-0.00243216	-0.148167	0.120413	0.415163	0.0136975	-0.214516	-0.0345002	-0.266456	-0.152895	0.0526106	0.185866	0.0354918	-0.0507109	0.0578699	0.0842646	-0.0252125	0.314083	0.00782326	-0.0517603	0.0266696	-0.104324	0.030531	-0.131991	0.0609298	-0.0501397	0.00877854	-0.0915609	0.002952	-0.0140503	0.00180568	0.00263422	-0.0264532	-0.0144308	0.00470925	0.00943125	0.0135929	-0.00186016	0.0531105
ЧСС до Т6МХ 2023	0.0917822	-0.0251824	-0.188679	0.089536	0.205785	1.18434e-05	0.0963205	-0.122649	0.115911	0.473773	-0.0345577	-0.0721464	0.247924	-0.267369	0.209663	-0.206998	-0.28579	-0.0899087	0.0245563	-0.173599	-0.225385	-0.00954883	0.141877	0.167801	-0.139799	-0.00240829	-0.0563063	-0.290417	-0.123923	0.0897409	0.106198	0.0122978	0.000668141	0.096277	0.0605905	0.0381858	0.11338	0.106445	-0.0948842	0.0178318	0.0653658	-0.0232936	-0.0150231	0.022187	0.00634192	-0.0356002	-0.0152772	-0.00681273	-1.38778e-16
ЧСС до Т6МХ 2024	0.0979076	-0.0364011	-0.348717	0.133095	0.124651	0.0235429	0.310241	0.0547337	-0.00623983	-0.157322	-0.0227936	0.00440896	-0.0692077	0.208696	0.0671692	0.0966243	-0.00292463	-0.202103	-0.00119014	0.183086	0.00223446	0.0237809	0.0566036	-0.142029	0.095255	-0.0433107	0.16658	-0.0393022	0.0596335	0.0966286	0.0332519	0.0165916	0.0797314	0.0458747	0.0224101	-0.00537845	-0.127633	-0.00326086	-0.233029	0.380815	0.200553	-0.00357081	-0.186741	0.134012	-0.0786221	-0.409689	0.0217477	-0.0435085	1.66533e-16
ЧСС до Т6МХ 2025	0.114215	-0.0138497	-0.33172	0.147556	0.117647	0.0227362	0.300183	0.0368313	-0.0331459	-0.0927043	-0.019787	-0.0521851	-0.0793223	0.164245	0.111619	0.00522512	-0.0260971	-0.221359	0.142369	0.208752	-0.0265549	0.0533121	0.189777	-0.189265	0.110836	-0.0370688	0.0342294	-0.0660737	-0.00570985	-0.033791	0.0854991	0.0774674	-0.134481	0.0122883	-0.115189	0.0392516	0.0294896	0.0257506	0.173131	-0.379107	-0.236322	-0.00152124	0.213503	-0.136965	0.105708	0.357001	0.0067788	0.028913	6.93889e-17
ЧСС после Т6МХ 2023	0.14309	-0.068013	-0.0953923	0.0471526	0.0883035	0.0317603	0.105342	-0.029906	0.170659	0.482423	-0.0263877	-0.217087	0.0840254	-0.202951	-0.111103	-0.0935875	0.330109	0.0746123	0.166764	0.211617	0.131892	0.118732	-0.136516	0.0228152	0.188375	-0.0101049	0.129504	0.317012	0.177007	-0.193729	-0.0665861	0.0324977	0.0875534	-0.126815	-0.0103018	-0.0992611	-0.0876687	-0.190683	0.0504458	0.0591537	0.0121751	0.0502316	-0.0566208	-0.0859689	-0.0149899	0.0371492	-0.00361191	0.00883628	1.11022e-16
ЧСС после Т6МХ 2024	0.158549	-0.05888	-0.22497	0.170749	0.0129481	0.0243299	0.229855	0.0762752	0.074351	-0.0863257	-0.0385904	0.1124	-0.0233803	0.0392274	-0.267427	0.0180827	-0.0844767	0.303519	-0.290708	-0.174827	0.0881631	-0.0972901	-0.111782	0.104683	-0.104381	-0.0110886	0.0247863	-0.00640712	-0.032109	0.0246272	-0.0673103	-0.0364016	0.0419394	-0.0361696	-0.0351796	-0.0480803	0.0700519	0.0276638	-0.0271306	0.230899	0.222134	-0.132299	-0.149615	-0.198023	0.119183	0.495349	-0.0501584	0.0107397	-9.71445e-17
ЧСС после Т6МХ 2025	0.172296	-0.0571246	-0.209926	0.162108	0.0137146	0.0121164	0.220146	0.0560214	0.0668853	-0.0197286	-0.0427714	0.1086	-0.014551	-0.0160524	-0.241449	-0.0313281	-0.0625453	0.335175	-0.143762	-0.144135	0.145154	-0.0229094	-0.123781	0.0876162	-0.0614432	-0.0150274	-0.136059	0.062658	-0.109993	-0.0686245	0.0231093	-0.0991256	-0.0260886	0.00450857	0.00797287	0.0289991	0.0344463	-0.0440416	0.1181	-0.32534	-0.266807	0.0702266	0.164044	0.209136	-0.153326	-0.463033	0.0363706	0.0105477	8.41341e-17
Шкала Борга до Т6МХ 2023	0.137274	-0.0192859	0.207049	-0.0906927	-0.152117	0.263381	0.204668	0.135099	-0.093654	0.0409947	-0.0849004	-0.0662163	0.0919722	-0.0259215	-0.013289	-0.269754	-0.141362	-0.226248	-0.134279	0.184763	0.215349	0.0248235	-0.210628	-0.0477391	-0.143161	0.167573	-0.134024	0.0230125	-0.202923	0.155054	0.0897642	0.0907611	-0.0428445	0.117919	-0.0140818	0.163217	-0.26498	-0.000385687	0.37746	0.16165	0.0580607	0.144385	-0.0165571	-0.00272507	0.0368829	0.00880133	-0.00369896	-0.00367376	8.32667e-17
Шкала Борга до Т6МХ 2024	0.155009	-0.00370635	0.188582	-0.112985	-0.155121	0.166182	0.238664	0.0935102	-0.213879	0.0472949	-0.00357601	-0.0996305	0.0998452	0.00563468	-0.147242	-0.0913432	-0.136081	-0.032819	0.00817191	-0.247736	-0.219829	0.0223292	-0.0554097	-0.134994	0.178725	-0.0381537	0.197971	0.0348661	0.221217	-0.0142955	-0.104845	-0.0128013	-0.158058	0.0633447	0.137838	-0.0264963	-0.156985	-0.0791022	-0.227004	-0.237491	0.0165491	-0.214614	-0.109493	0.396358	0.0724176	0.125596	-0.0517679	-0.0198813	0
Шкала Борга до Т6МХ 2025	0.181073	-0.0111492	0.159315	-0.111669	-0.145075	0.17247	0.17308	0.0411528	-0.206444	-0.0431162	-0.027304	-0.0856878	0.0102367	0.0377126	-0.0917604	-0.0905484	-0.0741292	-0.136068	-0.00957369	-0.0835606	-0.184041	0.0468968	-0.147405	0.00329487	0.159535	-0.0113314	0.0500719	-0.0185678	-0.0728675	-0.20397	0.00139395	0.0100488	0.155204	-0.101017	-0.161315	-0.0200577	0.464629	0.0789159	-0.183536	0.0431386	-0.0688356	0.0946574	0.0478083	-0.47889	-0.0777825	-0.200481	0.0346352	0.0246322	-5.55112e-17
Шкала Борга после Т6МХ 2023	0.168899	-0.0256992	0.181501	-0.108575	-0.154003	0.143224	0.147647	0.0351516	0.0840392	0.142901	0.0244135	-0.0372763	-0.0723055	0.100634	0.232844	0.0668795	0.202314	0.157743	-0.0535772	0.347878	0.173354	-0.0540669	0.0971099	0.0387178	-0.317006	0.0257732	0.0390179	0.00660142	-0.161854	0.277881	-0.0439595	-0.133255	0.0758236	0.0526133	0.00526795	-0.201689	0.116204	0.0986023	-0.343236	-0.20482	-0.0503172	-0.243401	0.00705399	-0.0086103	0.0272711	-0.00645793	-0.0291691	-0.0110179	1.11022e-16
Шкала Борга после Т6МХ 2024	0.196633	-0.0265914	0.117216	-0.0769669	-0.137416	0.0607485	0.153439	0.00969266	-0.0132619	0.0616246	-0.053638	0.0449271	-0.0507877	0.0783738	0.167388	0.212526	0.11001	0.287302	0.102935	-0.16741	-0.197945	-0.0712175	0.318559	0.0377222	-0.031668	-0.090014	0.00127125	-0.061049	0.134605	-0.0292635	0.0622059	0.0477386	-0.155691	0.0205638	0.238606	0.0983064	-0.306673	-0.0414672	0.268859	0.020074	0.104958	-0.0360386	-0.0286364	-0.41996	-0.100939	-0.161584	-0.00725336	-0.0053625	-1.11022e-16
Шкала Борга после Т6МХ 2025	0.210924	-0.0254174	0.0964289	-0.0763479	-0.120413	0.0924345	0.11261	-0.0239691	-0.0490678	0.0626206	-0.056001	0.0159173	-0.0697268	0.0801092	0.140547	0.167118	0.148055	0.170071	0.0757017	-0.0498155	-0.152153	0.0909081	0.157297	0.07259	-0.0222594	-0.116745	-0.0306147	-0.0883864	-0.0261536	-0.0895242	0.103823	-0.0143455	0.152447	-0.180853	-0.257742	0.016864	0.169395	0.0633324	0.166449	0.29401	-0.0217966	0.302627	0.142633	0.504608	0.0699066	0.16712	0.0483266	0.00438986	4.16334e-17
разница ЧДД Т6МХ 2023	0.1536	-0.0439708	0.119774	0.0547595	-0.100868	-0.0384657	-0.0778559	-0.0359315	0.376708	0.101071	0.138217	-0.236783	-0.140441	0.0689624	-0.323917	0.331647	-0.0879686	-0.206622	-0.0104626	0.0658669	-0.10575	-0.223101	-0.106684	0.0399247	0.0025402	-0.0370027	0.0671402	-0.226832	-0.0339963	-0.00265747	-0.00661933	0.0700066	0.0545752	0.0663692	-0.0490239	0.0742269	-0.067819	0.0365866	0.0462007	-0.0462418	-0.0277151	-0.00281005	0.0181164	0.0213477	0.0195686	-0.0231896	-0.00436117	-0.00440259	0.0612087
разница ЧДД Т6МХ 2024	0.160219	-0.0645336	0.0374936	0.0799128	-0.220057	0.0763187	-0.0308204	-0.136335	0.293224	-0.193565	0.0848401	0.168868	0.140234	-0.0899761	0.233905	-0.154561	-0.0472956	0.0207824	-0.0932616	0.0697027	0.142167	0.048583	-0.0891848	-0.0700403	0.0838843	0.0554897	-0.149069	-0.3345	0.339389	-0.196347	0.00813713	0.0997816	-0.0282212	-0.0994074	-0.0429738	-0.161213	-0.0689179	-0.0664268	-0.0908437	0.00581344	-0.0568773	0.00208723	-0.00602957	-0.0101257	0.0058909	-0.00425462	0.00583046	0.00448386	0.258571
разница ЧДД Т6МХ 2025	0.156868	-0.0658676	0.0315987	0.0818524	-0.200383	0.0484	-0.0199776	-0.156991	0.334885	-0.207068	0.0813883	0.190931	0.199404	-0.0268083	-0.0160254	-0.121483	-0.0148362	-0.164327	0.158329	-0.084196	-0.0376236	0.0109878	0.211949	0.0862453	0.11064	-0.156046	0.0371654	0.402351	-0.225827	0.128008	-0.054164	-0.0890296	-0.00341013	-0.000150268	0.00649696	0.138483	0.0412272	-0.0100008	-0.0255492	-0.0198541	0.0644351	0.0211625	-0.0324448	0.0096992	0.00721618	0.0230898	0.00625513	-0.00593337	-0.382296
[truncated: 2 more columns]
