# Supplementary material for: Pulmo–Cardio–Renal Continuum in Chronic Lung Diseases: A 3-Year Prospective Cohort Study
Source: J Clin Med. 2025 Oct 28;14(21):7631. doi: 10.3390/jcm14217631 (PMC12608822; doi:10.3390/jcm14217631)
Supplement: Supplementary file 1 [file jcm-14-07631-s001.zip › Supplementary 3.xlsx]

## Sheet: variable_map
column	profile	subprofile	invert	absdev	norm_low	norm_high
HF 2025	C	C3	true
HF 2023	C	C3	true
HF 2024	C	C3	true
LF 2023	C	C3	false
LF 2024	C	C3	false
LF 2025	C	C3	false
TP 2023	C	C3	true
TP 2024	C	C3	true
TP 2025	C	C3	true
IN 2023	C	C3	false
IN 2024	C	C3	false
IN 2025	C	C3	false
FEV 2023	R	R1	true
FVC1 2023	R	R1	true
FVC1 2024	R	R1	true
FVC1 2025	R	R1	true
FEV 2025	R	R1	true
FEV 2024	R	R1	true
pH 2023	R	R2	false	7.4	7.35	7.45
pH 2024	R	R2	false	7.4	7.35	7.45
pH 2025	R	R2	false	7.4	7.35	7.45
СО2 ex 2024	R	R2	false
Lac 2023	R	R2	false
Lac 2024	R	R2	false
Lac 2025	R	R2	false
SaО2 % before 6MWT 2023	R	R2	true
SaО2 % before 6MWT 2024	R	R2	true
SaО2 % before 6MWT 2025	R	R2	true
pCO2 2025	R	R2	false
pCO2 2023	R	R2	false
pCO2 2024	R	R2	false
pO2 2023	R	R2	true
pO2 2024	R	R2	true
pO2 2025	R	R2	true
СО2 ex 2023	R	R2	false
СО2 ex 2025	R	R2	false
SaО2 % after 6MWT 2023	R	R3	true
SaО2 % after 6MWT 2024	R	R3	true
SaО2 % after 6MWT 2025	R	R3	true
Distance 6MWT2023	R	R3	true
Distance6MWT2024	R	R3	true
Distance6MWT2025	R	R3	true
RR after 6MWT 2025	R	R3	false
RR after6MWT2023	R	R3	false
RR after6MWT2024	R	R3	false
BorgScale after 6MWT 2023	R	R3	false
BorgScale after 6MWT 2024	R	R3	false
BorgScale after 6MWT 2025	R	R3	false
CT densitometry	R	R4	false
Lung Volume 2024	R	R4	true
Lung Volume 2025	R	R4	true
Lung Volume 2023	R	R4	true
Fibrosis density2023	R	R4	false
Fibrosis density 2024	R	R4	false
Fibrosis density2025	R	R4	false
Nа	N	N1	false	140	135	145
Left kidney density_2023	N	N1	true
Left kidney density_2024	N	N1	true
Left kidney density_2025	N	N1	true
Right kidney density_2023	N	N1	true
Right kidney density_2024	N	N1	true
Right kidney density_2025	N	N1	true
Creatinine u_2023	N	N1	false
Creatinine u_2024	N	N1	false
Creatinine u_2025	N	N1	false
eGFR_2023	N	N1	true
eGFR_2024	N	N1	true
eGFR_2025	N	N1	true
ACR _2023	N	N1	false
ACR_2024	N	N1	false
ACR_2025	N	N1	false
Creatinine_2023	N	N1	false
Creatinine_2024	N	N1	false
Creatinine_2025	N	N1	false
Na2023	N	N1	false	140	135	145
Na2024	N	N1	false	140	135	145
Na2025	N	N1	false	140	135	145
hsTnT2023	C	C1	false
hsTnT2024	C	C1	false
hsTnT2025	C	C1	false
sPAP2023	C	C1	false
sPAP2024	C	C1	false
sPAP2025	C	C1	false
LVEF (%) 2023	C	C1	true
LVEF (%) 2024	C	C1	true
LVEF (%) 2025	C	C1	true
MR-proANP2023	C	C2	false
MR-proANP2024	C	C2	false
MR-proANP2025	C	C2	false
ntproBNP2023	C	C2	false
ntproBNP2024	C	C2	false
ntproBNP2025	C	C2	false

## Sheet: reliability
profile	subprofile	group	cronbach_alpha	mcdonalds_omega_pca	n_vars	n_rows_used
C	C1	1	0.721052	0.770059	9	59
C	C1	2	0.720548	0.782333	9	62
C	C1	ALL	0.724865	0.803651	9	121
C	C2	1	0.819371	0.882166	6	59
C	C2	2	0.771866	0.778125	6	62
C	C2	ALL	0.803137	0.858114	6	121
C	C3	1	0.470149	0.687252	8	59
C	C3	2	0.641589	0.753943	8	62
C	C3	ALL	0.585335	0.719914	8	121
N	N1	1	0.657248	0.168502	6	59
N	N1	2	0.628841	0.734288	6	62
N	N1	ALL	0.644149	0.62507	6	121
R	R1	1	0.9425	0.973406	2	59
R	R1	2	0.885436	0.947245	2	62
R	R1	ALL	0.880465	0.943643	2	121
R	R2	1	0.713852	0.76339	13	59
R	R2	2	0.762161	0.812931	13	62
R	R2	ALL	0.739643	0.782778	13	121
R	R3	1	0.944646	0.95185	12	59
R	R3	2	0.923424	0.937255	12	62
R	R3	ALL	0.942034	0.950013	12	121
R	R4	1	0.854566	0.88547	4	59
R	R4	2	0.829091	0.899715	4	62
R	R4	ALL	0.831976	0.903291	4	121

## Sheet: composites
id	group	comp_C1	comp_C2	comp_C3	comp_N1	comp_R1	comp_R2	comp_R3	comp_R4
1	1	-0.828745	0.227082	0.842559	1.9377	0.556814	0.215979	-0.291835	0.69728
2	2	-0.0277239	0.340756	0.013511	-1.2889	2.26033	0.602443	0.452453	-0.725968
5	1	0.738123	0.292501	0.030119	0.0653742	0.856824	0.355049	1.19659	2.21384
7	1	0.503377	0.66176	-0.624651	-0.610227	0.125682	-0.252289	-0.451241	0.615587
10	2	0.0176368	-0.244955	-0.569841	0.134165	-0.649157	-0.243208	0.867484	-0.783111
11	1	-0.299883	-0.485689	-0.101916	-0.810447	-1.05601	-0.375398	-1.04459	-0.561552
12	1	-0.448107	0.629967	0.267442	0.26867	-0.700017	-0.219459	-0.264428	-0.362385
13	1	-0.28317	0.140737	0.146314	0.340536	-0.733718	-0.33942	-1.60837	-0.182703
14	1	-0.306932	-0.330798	-0.0414363	0.271746	-0.744867	-0.44553	0.312854	-0.265391
15	1	0.0662406	-0.16718	0.0899402	-0.406931	-1.7392	-0.270696	-1.04896	1.51926
16	1	-0.569762	-0.484977	0.0886247	0.744051	-0.59068	-0.124134	-0.263822	-0.880272
18	1	-0.439081	-0.199613	-0.0676333	0.33746	-0.435766	-0.835064	-0.48755	-0.626115
19	1	0.214216	-0.598836	0.101036	-0.137921	-0.676607	-0.196054	-0.364969	-0.400063
20	1	-0.199625	0.233968	-0.245861	0.196677	-1.02136	-0.0110137	-1.24912	0.503835
21	1	0.789574	-0.469189	-0.0751603	0.406251	-1.99658	-0.670558	-1.34074	0.629153
22	1	-0.114294	-0.182029	0.167043	0.940943	-0.306425	0.0778918	-0.369692	-0.0398691
23	1	-0.433861	-0.00481546	-0.0904039	-0.475722	-1.00763	-0.569255	-1.05501	-0.273987
24	1	0.549061	0.645592	0.871857	-0.242733	1.50792	0.106495	0.953977	0.235516
25	2	0.689242	-0.45079	-0.104504	-0.000340301	1.05997	-0.57359	0.260429	-1.40967
26	2	0.126902	0.689437	0.220775	-0.341217	0.454775	0.0539048	-0.129827	0.136712
27	1	0.231119	-0.538601	0.216804	-0.406931	-0.00537541	-0.575309	-0.243789	0.107079
28	1	-0.636521	-0.0148523	-0.756874	-0.26935	-1.73098	-0.430981	-0.443582	1.52461
30	2	0.117724	-0.461067	0.153853	-0.242733	1.36114	0.320586	0.537601	-0.984228
31	2	-0.0879035	-0.235351	0.152824	-0.242733	-0.108395	-0.258992	0.28074	-1.13123
32	2	0.444205	-0.249629	-0.360978	-0.472646	1.22822	-0.0370603	0.603369	-1.54699
34	1	-0.168789	-0.425083	-0.177897	-0.242733	-0.299698	0.111981	1.30012	0.606157
35	2	1.45361	0.213611	0.498107	-0.338141		-0.299291	0.277336	-0.904899
36	1	-0.244676	-0.00988168	-0.074684	-0.535107	1.18078	-0.719366	0.128339	0.901656
37	2	-0.174752	0.255845	-2.17833	-1.6267		1.52445	1.22834	-0.300084
38	2	-0.445042	-0.455653	0.114312	-0.242733	1.68139	0.199236	1.51568	-0.0820184
39	1	0.261944	0.232653	-0.0206614	0.406251	0.296066	-0.0710357	-1.22552	-0.692866
40	1	-0.695214	0.696853	-1.19581	0.19511	-0.332867	-0.340139	-0.948746	-0.189155
41	2	-0.286009	-0.433419	0.164746	0.653418	0.956107	-0.275617	0.235175	0.018365
42	2	-0.567133	-0.620931	-0.250825	0.0513767	0.0976639	0.0912951	0.387041	-0.648488
43	2	-0.0728211	-0.365673	0.0984445	-0.0722069	0.0976639	-0.392584	-0.236355	-0.609853
44	2	0.467483	-0.0269254	-0.584352	-0.26935	0.0964181	-0.188096	-0.0947631	-0.896214
46	2	0.593763	-0.527661	0.155082	-0.242733	-1.33479	-0.0687957	-0.796194	-0.445556
47	2	-0.00811435	-0.529495	0.00591885	-0.679018	-1.40208	-0.449345	-0.647603	-1.21569
48	2	0.607733	1.29995	-0.468609	-0.137921	0.44313	-0.0107484	-0.543641	-0.638242
49	2	-0.20253	-0.433784	1.40354	0.263209	0.526276	0.684281	0.0100587	-1.32106
50	2	0.71563	-0.289932	0.31181	-0.406931	1.0342	0.940331	0.985011	0.354592
51	2	0.781305	0.242313	-0.305845	-0.242733	1.23816	0.246118	1.2954	-0.922725
52	2	1.50774	0.0412883	-0.766532	0.426464		0.374233	0.265851	-0.710017
54	1	0.608556	-0.0443763	-0.0994949	-0.26935	-0.596707	-0.862363	-0.777315	-0.289743
55	2	-0.124458	-0.35707	0.0594898	-0.242733	-1.20515	-0.416765	0.106471	0.171052
58	2	-0.111603	-0.613648	0.314421	-0.406931	0.756948	0.219238	0.361067	0.239685
59	2	-0.337267	-0.530116	0.288046	0.134165	1.16217	-0.453387	0.858879	-0.272355
61	2	1.83673	-0.552082	-0.116087	4.54404		0.311516	0.00897767	-0.200674
62	2	0.146394	0.0238896	-0.0523896	0.134165	0.629783	0.0772763	0.0200385	0.0392232
63	2	0.980069	-0.523885	0.381114	-0.266274	0.666776	0.21731	0.686932	0.795505
64	2	0.898752	-0.197091	-1.02467	0.878557		0.0429039	0.798272	-0.139071
65	1	-0.514696	-0.236013	-0.302403	-0.203636	0.590268	-0.205095	-0.719299	0.833381
66	1	0.397057	0.347442	-0.415528	0.540756	-0.195596	0.170012	-1.14393	0.187927
67	2	0.0471864	-0.387009	0.337542	0.403049	-0.108577	-1.16198	-1.13789	-1.52503
68	1	-0.480687	-0.17943	0.301525	0.271746	-0.352577	0.926053	-0.56902	-0.131995
69	2	0.994052	-0.534808	0.0153673	-0.544513	-0.399256	-0.337645	-0.388326	0.113026
71	2	-0.178526	-0.393893	-0.170931	-0.203636		-0.212024	0.978087	-1.50596
73	2	0.815605	0.626844	-0.0228396	-0.0660548	0.639615	0.0981414	0.796734	-0.170733
74	2	-0.329653	-0.46774	0.308307	0.104472	-0.460336	-0.391553	0.567517	-0.0485934
76	2	0.374704	-0.506228	-1.18696	-0.406931	1.07127	-0.321309	-0.273795	-1.36808
77	2	0.0125973	-0.56843	0.393775	0.202955	0.765774	-0.0604878	0.0696278	-0.785139
78	2	0.0225183	-0.199317	-0.172808	-0.000340301	0.275325	-0.130801	0.301326	0.168278
79	1	-0.473091	-0.491617	-0.0765629	-0.242733	-0.981827	-0.256152	-0.583852	0.462555
80	2	-0.312353	-0.140831	-2.48383	-0.472646	-0.580254	-0.266011	-0.746137	1.17663
81	2	-0.11888	-0.29674	0.0266574	-0.206838	-1.85944	-0.507184	-0.798651	0.440211
82	2	0.0599567	-0.341362	0.527121	-0.541437	1.02804	0.15593	-0.058816	0.112772
83	2	-0.38771	-0.512185	-0.0414652	0.137241	-0.462399	-0.834773	-0.798345	-0.537125
84	2	0.000650749	-0.481204	0.380251	-0.675942	1.23141	-0.666978	-1.00153	-0.584686
85	2	-0.339476	-0.373388	-0.120989	-0.0691308	0.552228	-0.305736	0.347675	-0.270716
86	2	0.264249	-0.0281901	0.37494	-0.338141	1.24712	0.701943	0.0213477	-0.203288
87	1	-0.204664	0.0525499	0.321475	-0.000340301	-0.373925	-0.41664	-0.83092	-0.0657515
88	2	-0.676952	-0.30413	-0.112066	-0.272426	-1.44783	-0.0884623	-0.358463	0.809437
89	2	0.306577	-0.0204463	-0.0190116	0.202955		0.368948	1.44384	0.00638338
91	1	1.61928	4.2911	0.533023	-1.21704	1.21791	0.677295	1.73885	1.87255
92	2	-0.398314	-0.291273	-0.206072	0.656494	0.491153	-0.0170629	0.995357	0.81445
93	2	-0.509973	2.03105	0.136176	-0.0331095	1.1001	0.219593	0.0342657	-1.15116
94	1	0.185023	-0.0111483	-0.00149183	-0.0629787	-1.64508	-0.236051	-0.713589	0.404567
95	2	-0.447792	-0.0294518	0.109504	-0.203636	0.707073	0.872194	0.665593	0.494974
97	2	-0.435753	-0.256245	-0.0237447	-0.541437	0.535966	0.2909	0.804101	-0.248517
98	2	0.530045	-0.258973	0.0168958	-0.610227	0.451588	0.362538	0.40838	0.0449288
99	2	-0.638712	-0.359602	0.358539	0.33746	0.0906331	0.760102	-0.234855	-0.780894
100	2	0.316674	-0.306766	0.0629826	0.137241	-0.509992	-0.186103	-0.666417	-0.0132829
102	2	0.590047	0.71514	0.65587	0.609546	1.07162	1.14486	1.34233	-1.12142
105	1	0.156547	1.31094	-0.235383	-0.242733	0.0950414	0.465103	-0.859703	-0.217087
106	1	-0.959289	-0.249148	-0.0668964	0.134165	0.670634	-0.177459	-0.867004	0.476059
107	1	-0.46599	-0.379106	-0.392979	0.0684502	-0.145002	-0.0735573	-0.0965695	0.558545
108	2	0.0983379	0.00128694	-0.177311	1.09157	1.23721	1.04389	1.28312	-0.432742
109	1	-0.0415617	-0.544104	0.119702	-0.403855	-0.398617	-0.0443663	-0.305379	1.64106
111	1	0.322183	1.25066	-0.145016	-0.242733	-0.164549	-1.06394	0.00960805	0.182172
113	1	0.341613	-0.56208	0.137108	-0.242733	0.237211	0.124107	-0.360625	1.22282
114	1	-0.832609	-0.0912903	0.352013	-0.000340301	-0.903906	-0.184236	-0.328665	0.587614
115	1	-0.287635	-0.538291	0.0120397	0.271746	-1.41875	-0.496097	-0.487952	0.51562
116	2	-0.395345	0.013808	0.135554	-0.000340301	0.419673	0.952201	0.262758	0.177075
117	2	-0.0254097	-0.0748357	0.254546	0.875355	-1.00978	0.58942	-0.463332	-0.49196
118	1	-0.192361	-0.178489	0.183358	0.26867	-0.641428	0.502154	0.864893	-1.05377
119	1	-0.303086	-0.201251	0.0704332	-0.242733	-0.330156	0.468081	-0.0655125	0.360555
120	1	-0.567409	0.656801	0.187103	-0.137921	-0.59187	0.283518	-0.90615	0.812502
122	2	-0.171409	-0.565282	-0.0391869	1.2178	1.54701	0.103616	0.651844	0.249478
123	2	-0.137179	0.120918	0.0256429	0.548606	0.462537	-0.0340156	1.00997	-0.304805
124	2	-0.463618	3.34131	-0.0939749	0.0653742	-1.97225	-0.514746	-0.270395	0.382565
125	1	0.869551	1.73955	-0.715119	0.468763	0.954945	0.899872	1.39679	1.19099
126	1	-0.30017	-0.263819	0.335913	0.137241	-1.22255	-0.0209447	0.000782411	1.49946
127	2	-0.650153	-0.368988	0.430816	1.22915	-1.16901	0.373845	-0.509984	0.805164
128	1	-0.612069	-0.105372	1.61832	0.0684502	-0.742917	-0.149462	-0.0177568	0.41932
130	1	-0.856963	0.0901354	-0.0950249	-0.26935	-0.222192	0.198427	-1.05186	-0.694923
131	1	-0.503886	-0.258005	-0.491945	-0.242733	0.960212	-0.284722	0.0935674	-1.17814
132	2	-0.23846	-0.434765	-0.176082	-0.541437	1.6067	0.657273	1.40792	0.730971
133	1	0.0270566	-0.152624	0.319357	-0.0691308	-2.144	-0.0349075	-0.703782	-0.881017
134	1	-0.527339	0.176602	-0.155484	-0.137921	0.301552	-0.780315	-1.16009	0.379361
135	1	0.969549	0.672658	0.27085	-0.810447	1.0627	-0.43392	0.305561	1.08622
136	1	0.971478	1.51408	0.171788	0.936426	0.512379	1.09608	0.549673	0.483875
137	1	-0.426602	0.137483	-0.0304411	-0.675942	-0.0442126	-0.252668	-0.823565	1.55204
139	1	-0.0798138	-0.24074	-0.171484	-0.26935	-0.225583	0.118357	-0.183521	-0.157243
140	1	0.0515307	-0.35414	0.124295	0.475041	-0.0405971	-0.292501	-0.623295	-0.909874
142	2	-0.769391	-0.227186	0.650921	-0.338141	0.828007	-0.0772697	0.240005	-0.363541
143	1	0.66615	0.65268	-0.302783	0.815918	0.416543	-0.385392	1.06052	1.11363
144	1	-0.286727	-0.30363	0.170227	-0.242733	0.44117	0.175488	0.629057	1.20204
145	1	0.029493	-0.420437	0.801293	-1.22319	-0.170428	0.368451	-0.341067	0.291212
147	1	-0.543885	0.299745	0.262928	-0.0691308	-2.18663	0.0099632	-0.572415	-0.976594
148	1	-0.737136	-0.232009	0.133308	-0.338141	-0.674634	-0.0914425	-0.627657	-0.537417
149	1	-0.472265	-0.133912	0.0383531	1.62295	0.504532	0.901535	2.3622	2.19221

## Sheet: pca_exp_C1
PC	eigenvalue	explained_ratio	explained_ratio_cum
PC1	2.87104	0.319004	0.319004
PC2	2.39837	0.266485	0.585489
PC3	1.57	0.174445	0.759934
PC4	0.807941	0.0897713	0.849705
PC5	0.522481	0.0580534	0.907759
PC6	0.404643	0.0449604	0.952719
PC7	0.249096	0.0276774	0.980396
PC8	0.153224	0.0170249	0.997421
PC9	0.0232071	0.00257856	1

## Sheet: pca_exp_C2
PC	eigenvalue	explained_ratio	explained_ratio_cum
PC1	3.04736	0.507894	0.507894
PC2	2.23861	0.373102	0.880996
PC3	0.515115	0.0858525	0.966848
PC4	0.178178	0.0296964	0.996544
PC5	0.0183744	0.0030624	0.999607
PC6	0.00235928	0.000393213	1

## Sheet: pca_exp_C3
PC	eigenvalue	explained_ratio	explained_ratio_cum
PC1	2.51055	0.313819	0.313819
PC2	1.86813	0.233517	0.547336
PC3	1.17506	0.146883	0.694219
PC4	0.999079	0.124885	0.819104
PC5	0.805829	0.100729	0.919833
PC6	0.640979	0.0801224	0.999955
PC7	0.000360564	4.50705e-05	1
PC8	1.92761e-16	2.40951e-17	1

## Sheet: pca_exp_N1
PC	eigenvalue	explained_ratio	explained_ratio_cum
PC1	2.64557	0.440929	0.440929
PC2	1.89249	0.315415	0.756344
PC3	0.917975	0.152996	0.90934
PC4	0.343448	0.0572413	0.966581
PC5	0.200511	0.0334185	1
PC6	-6.91443e-16	-1.1524e-16	1

## Sheet: pca_exp_R1
PC	eigenvalue	explained_ratio	explained_ratio_cum
PC1	1.76845	0.884224	0.884224
PC2	0.231552	0.115776	1

## Sheet: pca_exp_R2
PC	eigenvalue	explained_ratio	explained_ratio_cum
PC1	3.84899	0.296076	0.296076
PC2	2.89309	0.222545	0.518622
PC3	2.02979	0.156138	0.674759
PC4	1.79831	0.138331	0.813091
PC5	1.26727	0.0974825	0.910573
PC6	0.363452	0.0279579	0.938531
PC7	0.258242	0.0198648	0.958396
PC8	0.21154	0.0162723	0.974668
PC9	0.180145	0.0138573	0.988526
PC10	0.0651072	0.00500824	0.993534
PC11	0.047753	0.00367331	0.997207
PC12	0.0198653	0.0015281	0.998735
PC13	0.0164427	0.00126482	1

## Sheet: pca_exp_R3
PC	eigenvalue	explained_ratio	explained_ratio_cum
PC1	7.37982	0.614985	0.614985
PC2	1.82547	0.152123	0.767108
PC3	1.01435	0.0845295	0.851638
PC4	0.855874	0.0713228	0.92296
PC5	0.373767	0.0311473	0.954108
PC6	0.179587	0.0149656	0.969073
PC7	0.136489	0.0113741	0.980447
PC8	0.111652	0.00930432	0.989752
PC9	0.0503383	0.00419486	0.993947
PC10	0.0431334	0.00359445	0.997541
PC11	0.0231511	0.00192926	0.99947
PC12	0.00635547	0.000529622	1

[truncated: 17 more sheets: pca_exp_R4, pca_load_C1, pca_load_C2, pca_load_C3, pca_load_N1, pca_load_R1, pca_load_R2, pca_load_R3, pca_load_R4, pca_scores_C1, pca_scores_C2, pca_scores_C3, pca_scores_N1, pca_scores_R1, pca_scores_R2, pca_scores_R3, pca_scores_R4]
