# Supplementary material for: Pulmo–Cardio–Renal Continuum in Chronic Lung Diseases: A 3-Year Prospective Cohort Study
Source: J Clin Med. 2025 Oct 28;14(21):7631. doi: 10.3390/jcm14217631 (PMC12608822; doi:10.3390/jcm14217631)
Supplement: Supplementary file 1 [file jcm-14-07631-s001.zip › Supplementary 5.xlsx]

## Sheet: Sheet1
Profile	Subprofile	Marker	Higher = worse	norm_min	norm_max
Cardiac	C1	hsTnT	Yes
Cardiac	C1	sPAP	Yes
Cardiac	C2	LVEF	lower-worse
Cardiac	C3	MR-proANP	Yes
Cardiac	C3	ntproBNP	Yes
Cardiac	C4	LF	Control
Cardiac	C4	HF	No
Cardiac	C4	TP	No
Pulmonary	R1	FVC	No
Pulmonary	R1	FEV1	No
Pulmonary	R2	pO2	Control	75	100
Pulmonary	R3	pCO2	Control	35	45
Pulmonary	R4	pH	Control	7.36	7.45
Pulmonary	R5	Lac	Yes		2
Pulmonary	R6	Exhaled CO₂	Control	35	45
Pulmonary	R7	SaО2 % до Т6МХ	No
Pulmonary	R8	DistanceТ6МХ	No
Pulmonary	R7	SaО2 % after Т6МХ	No
Pulmonary	R9	Borg scale after 6MWT	Yes
Pulmonary	R9	RR after 6MWT	Yes
Pulmonary	R10	Lung volume	No
Pulmonary	R11	Fibrosis density	Yes
Pulmonary	R11	Densitometry parameters	Yes
Renal	N1	Na	Control (normal 135–145, higher and lower = worse)
Renal	N1	eGFR	No
Renal	N1	Creatinine	Yes
Renal	N1	ACR	Yes
Renal	N2	Right kidney density	No
Renal	N2	Left kidney density	No
