# Supplementary material for: Pulmo–Cardio–Renal Continuum in Chronic Lung Diseases: A 3-Year Prospective Cohort Study
Source: J Clin Med. 2025 Oct 28;14(21):7631. doi: 10.3390/jcm14217631 (PMC12608822; doi:10.3390/jcm14217631)
Supplement: Supplementary file 1 [file jcm-14-07631-s001.zip › Supplementary 6.xlsx]

## Sheet: Sheet1
marker	alpha_if_deleted	delta_alpha
Urine creatinine2025	0.161133	-0.363596
ACR2025	0.526572	0.00184292
GFR2024	0.526675	0.00194592
GFR2023	0.526647	0.00191851
Left kidney density_2025	0.526575	0.00184611
Urine creatinine2024	0.160138	-0.364591
Right kidney density_2024	0.526551	0.00182246
Urine creatinine2023	0.522093	-0.00263539
Left kidney density2023	0.526551	0.00182198
creatinin2025	0.526449	0.00171996
creatinin2023	0.526472	0.00174354
GFR2025	0.526683	0.00195447
Right kidney density2023	0.526551	0.00182198
Left kidney density_2024	0.526575	0.00184611
creatinin2024	0.526469	0.00174035
ACR2024	0.526579	0.00185024
ACR2023	0.526499	0.00177042
Right kidney density2025	0.526551	0.00182246
