# Supplementary material for: Pulmo–Cardio–Renal Continuum in Chronic Lung Diseases: A 3-Year Prospective Cohort Study
Source: J Clin Med. 2025 Oct 28;14(21):7631. doi: 10.3390/jcm14217631 (PMC12608822; doi:10.3390/jcm14217631)
Supplement: Supplementary file 1 [file jcm-14-07631-s001.zip › Supplementary 7.xlsx]

## Sheet: markers_long
id	group_label	year	profile	subprofile	marker	value_oriented	z
1	ILD-SSD	2023	Cardiac	C1	hsTnT	1.4082	-0.0766177
2	COPD	2023	Cardiac	C1	hsTnT	2.6	0.967927
5	ILD-SSD	2023	Cardiac	C1	hsTnT	3.3647	1.63814
7	ILD-SSD	2023	Cardiac	C1	hsTnT	3.5176	1.77215
10	COPD	2023	Cardiac	C1	hsTnT	1.3765	-0.104401
11	ILD-SSD	2023	Cardiac	C1	hsTnT	0.7383	-0.663747
12	ILD-SSD	2023	Cardiac	C1	hsTnT	0.7647	-0.640609
13	ILD-SSD	2023	Cardiac	C1	hsTnT	1.8353	0.297711
14	ILD-SSD	2023	Cardiac	C1	hsTnT	0	-1.31082
15	ILD-SSD	2023	Cardiac	C1	hsTnT	1.6824	0.163703
16	ILD-SSD	2023	Cardiac	C1	hsTnT	4.2824	2.44245
18	ILD-SSD	2023	Cardiac	C1	hsTnT	0.9176	-0.5066
19	ILD-SSD	2023	Cardiac	C1	hsTnT	3.2118	1.50413
20	ILD-SSD	2023	Cardiac	C1	hsTnT	4.1294	2.30836
21	ILD-SSD	2023	Cardiac	C1	hsTnT	3.5176	1.77215
22	ILD-SSD	2023	Cardiac	C1	hsTnT	2.1412	0.565815
23	ILD-SSD	2023	Cardiac	C1	hsTnT	2.1176	0.545131
24	ILD-SSD	2023	Cardiac	C1	hsTnT	4.2424	2.4074
25	COPD	2023	Cardiac	C1	hsTnT	3.6706	1.90625
26	COPD	2023	Cardiac	C1	hsTnT	0.6118	-0.774617
27	ILD-SSD	2023	Cardiac	C1	hsTnT	1.2235	-0.238497
28	ILD-SSD	2023	Cardiac	C1	hsTnT	0.9765	-0.454978
30	COPD	2023	Cardiac	C1	hsTnT	0.632	-0.756912
31	COPD	2023	Cardiac	C1	hsTnT	1.0706	-0.372505
32	COPD	2023	Cardiac	C1	hsTnT	1.4071	-0.0775818
34	ILD-SSD	2023	Cardiac	C1	hsTnT	1.5294	0.0296071
35	COPD	2023	Cardiac	C1	hsTnT	2.9059	1.23603
36	ILD-SSD	2023	Cardiac	C1	hsTnT	2.6	0.967927
37	COPD	2023	Cardiac	C1	hsTnT	0.6118	-0.774617
38	COPD	2023	Cardiac	C1	hsTnT	0.4588	-0.908712
39	ILD-SSD	2023	Cardiac	C1	hsTnT	5.6588	3.64879
40	ILD-SSD	2023	Cardiac	C1	hsTnT	1.2235	-0.238497
41	COPD	2023	Cardiac	C1	hsTnT	0.6118	-0.774617
42	COPD	2023	Cardiac	C1	hsTnT	0.1529	-1.17682
43	COPD	2023	Cardiac	C1	hsTnT	2.7529	1.10193
44	COPD	2023	Cardiac	C1	hsTnT	1.5294	0.0296071
46	COPD	2023	Cardiac	C1	hsTnT	1.6824	0.163703
47	COPD	2023	Cardiac	C1	hsTnT	0.635	-0.754283
48	COPD	2023	Cardiac	C1	hsTnT	1.4588	-0.0322697
49	COPD	2023	Cardiac	C1	hsTnT	1.2235	-0.238497
50	COPD	2023	Cardiac	C1	hsTnT	0.4588	-0.908712
51	COPD	2023	Cardiac	C1	hsTnT	2.7189	1.07214
52	COPD	2023	Cardiac	C1	hsTnT	5.3529	3.38069
54	ILD-SSD	2023	Cardiac	C1	hsTnT	4.9725	3.04729
55	COPD	2023	Cardiac	C1	hsTnT	1.5294	0.0296071
58	COPD	2023	Cardiac	C1	hsTnT	1.3765	-0.104401
59	COPD	2023	Cardiac	C1	hsTnT	0.207	-1.1294
61	COPD	2023	Cardiac	C1	hsTnT	0.4588	-0.908712
62	COPD	2023	Cardiac	C1	hsTnT	2.1412	0.565815
63	COPD	2023	Cardiac	C1	hsTnT	1.3765	-0.104401
64	COPD	2023	Cardiac	C1	hsTnT	2.1412	0.565815
65	ILD-SSD	2023	Cardiac	C1	hsTnT	1.5447	0.0430167
66	ILD-SSD	2023	Cardiac	C1	hsTnT	2.7529	1.10193
67	COPD	2023	Cardiac	C1	hsTnT	0.8259	-0.58697
68	ILD-SSD	2023	Cardiac	C1	hsTnT	1.0706	-0.372505
69	COPD	2023	Cardiac	C1	hsTnT	4.7699	2.86972
71	COPD	2023	Cardiac	C1	hsTnT	1.8353	0.297711
73	COPD	2023	Cardiac	C1	hsTnT	2.7529	1.10193
74	COPD	2023	Cardiac	C1	hsTnT	0.5812	-0.801436
76	COPD	2023	Cardiac	C1	hsTnT	0.4588	-0.908712
77	COPD	2023	Cardiac	C1	hsTnT	0.7706	-0.635438
78	COPD	2023	Cardiac	C1	hsTnT	1.0706	-0.372505
79	ILD-SSD	2023	Cardiac	C1	hsTnT	2.2941	0.699823
80	COPD	2023	Cardiac	C1	hsTnT	0.4588	-0.908712
81	COPD	2023	Cardiac	C1	hsTnT	1.8353	0.297711
82	COPD	2023	Cardiac	C1	hsTnT	2.4471	0.833918
83	COPD	2023	Cardiac	C1	hsTnT	0.4588	-0.908712
84	COPD	2023	Cardiac	C1	hsTnT	0.1529	-1.17682
85	COPD	2023	Cardiac	C1	hsTnT	1.2235	-0.238497
86	COPD	2023	Cardiac	C1	hsTnT	1.2235	-0.238497
87	ILD-SSD	2023	Cardiac	C1	hsTnT	0.9705	-0.460237
88	COPD	2023	Cardiac	C1	hsTnT	0.9302	-0.495557
89	COPD	2023	Cardiac	C1	hsTnT	0.3545	-1.00013
91	ILD-SSD	2023	Cardiac	C1	hsTnT	2.3404	0.740402
92	COPD	2023	Cardiac	C1	hsTnT	1.1	-0.346737
93	COPD	2023	Cardiac	C1	hsTnT	1.2103	-0.250066
94	ILD-SSD	2023	Cardiac	C1	hsTnT	1.1566	-0.297131
95	COPD	2023	Cardiac	C1	hsTnT	1.6086	0.0990214
97	COPD	2023	Cardiac	C1	hsTnT	0.8876	-0.532894
98	COPD	2023	Cardiac	C1	hsTnT	1.3717	-0.108608
99	COPD	2023	Cardiac	C1	hsTnT	0.9145	-0.509317
100	COPD	2023	Cardiac	C1	hsTnT	1.0221	-0.415012
102	COPD	2023	Cardiac	C1	hsTnT	1.3986	-0.0850316
105	ILD-SSD	2023	Cardiac	C1	hsTnT	3.1483	1.44848
106	ILD-SSD	2023	Cardiac	C1	hsTnT	0.468	-0.900649
107	ILD-SSD	2023	Cardiac	C1	hsTnT	1.049	-0.391436
108	COPD	2023	Cardiac	C1	hsTnT	0.9145	-0.509317
109	ILD-SSD	2023	Cardiac	C1	hsTnT	1.0759	-0.36786
111	ILD-SSD	2023	Cardiac	C1	hsTnT	1.4524	-0.037879
113	ILD-SSD	2023	Cardiac	C1	hsTnT	0.468	-0.900649
114	ILD-SSD	2023	Cardiac	C1	hsTnT	0.468	-0.900649
115	ILD-SSD	2023	Cardiac	C1	hsTnT	0.3758	-0.981457
116	COPD	2023	Cardiac	C1	hsTnT	1.5062	0.00927363
117	COPD	2023	Cardiac	C1	hsTnT	0.546	-0.832287
118	ILD-SSD	2023	Cardiac	C1	hsTnT	1.1297	-0.320707
119	ILD-SSD	2023	Cardiac	C1	hsTnT	0.8607	-0.55647
120	ILD-SSD	2023	Cardiac	C1	hsTnT	1.4524	-0.037879
122	COPD	2023	Cardiac	C1	hsTnT	1.049	-0.391436
123	COPD	2023	Cardiac	C1	hsTnT	0.468	-0.900649
124	COPD	2023	Cardiac	C1	hsTnT	0.8069	-0.603623
125	ILD-SSD	2023	Cardiac	C1	hsTnT	1.2372	-0.226489
126	ILD-SSD	2023	Cardiac	C1	hsTnT	1.7866	0.255028
127	COPD	2023	Cardiac	C1	hsTnT	0.9145	-0.509317
128	ILD-SSD	2023	Cardiac	C1	hsTnT	0.507	-0.866468
130	ILD-SSD	2023	Cardiac	C1	hsTnT	0.702	-0.695562
131	ILD-SSD	2023	Cardiac	C1	hsTnT	0.9145	-0.509317
132	COPD	2023	Cardiac	C1	hsTnT	0.9414	-0.485741
133	ILD-SSD	2023	Cardiac	C1	hsTnT	0.429	-0.93483
134	ILD-SSD	2023	Cardiac	C1	hsTnT	0.78	-0.627199
135	ILD-SSD	2023	Cardiac	C1	hsTnT	0.9414	-0.485741
136	ILD-SSD	2023	Cardiac	C1	hsTnT	2.0618	0.496225
137	ILD-SSD	2023	Cardiac	C1	hsTnT	0.741	-0.66138
139	ILD-SSD	2023	Cardiac	C1	hsTnT	0.3687	-0.98768
140	ILD-SSD	2023	Cardiac	C1	hsTnT	0.907	-0.515891
142	COPD	2023	Cardiac	C1	hsTnT	0.8069	-0.603623
143	ILD-SSD	2023	Cardiac	C1	hsTnT	1.1834	-0.273642
144	ILD-SSD	2023	Cardiac	C1	hsTnT	1.6409	0.12733
145	ILD-SSD	2023	Cardiac	C1	hsTnT	0.78	-0.627199
147	ILD-SSD	2023	Cardiac	C1	hsTnT	1.5062	0.00927363
148	ILD-SSD	2023	Cardiac	C1	hsTnT	0.9952	-0.438589
149	ILD-SSD	2023	Cardiac	C1	hsTnT	0.585	-0.798105
1	ILD-SSD	2024	Cardiac	C1	hsTnT	1.371	-0.183772
2	COPD	2024	Cardiac	C1	hsTnT	1.72	0.149019
5	ILD-SSD	2024	Cardiac	C1	hsTnT	3.759	2.09332
7	ILD-SSD	2024	Cardiac	C1	hsTnT	3.2103	1.5701
10	COPD	2024	Cardiac	C1	hsTnT	1.532	-0.0302498
11	ILD-SSD	2024	Cardiac	C1	hsTnT	0.624	-0.896079
12	ILD-SSD	2024	Cardiac	C1	hsTnT	0.585	-0.933268
13	ILD-SSD	2024	Cardiac	C1	hsTnT	1.1566	-0.388215
14	ILD-SSD	2024	Cardiac	C1	hsTnT	1.3077	-0.244133
15	ILD-SSD	2024	Cardiac	C1	hsTnT	1.543	-0.0197607
16	ILD-SSD	2024	Cardiac	C1	hsTnT	0.4398	-1.07172
18	ILD-SSD	2024	Cardiac	C1	hsTnT	0.3333	-1.17328
19	ILD-SSD	2024	Cardiac	C1	hsTnT	2.4034	0.80068
20	ILD-SSD	2024	Cardiac	C1	hsTnT	3.107	1.4716
21	ILD-SSD	2024	Cardiac	C1	hsTnT	3.4475	1.79629
22	ILD-SSD	2024	Cardiac	C1	hsTnT	1.7566	0.183919
23	ILD-SSD	2024	Cardiac	C1	hsTnT	1.9132	0.333246
24	ILD-SSD	2024	Cardiac	C1	hsTnT	3.61	1.95124
25	COPD	2024	Cardiac	C1	hsTnT	3.586	1.92836
26	COPD	2024	Cardiac	C1	hsTnT	1.4793	-0.0805023
27	ILD-SSD	2024	Cardiac	C1	hsTnT	0.955	-0.580452
28	ILD-SSD	2024	Cardiac	C1	hsTnT	1.2917	-0.25939
30	COPD	2024	Cardiac	C1	hsTnT	1.5924	0.027345
31	COPD	2024	Cardiac	C1	hsTnT	0.702	-0.821702
32	COPD	2024	Cardiac	C1	hsTnT	2.0913	0.503074
34	ILD-SSD	2024	Cardiac	C1	hsTnT	1.741	0.169044
35	COPD	2024	Cardiac	C1	hsTnT	3.6348	1.97489
36	ILD-SSD	2024	Cardiac	C1	hsTnT	2.8069	1.18544
37	COPD	2024	Cardiac	C1	hsTnT	0.7079	-0.816076
38	COPD	2024	Cardiac	C1	hsTnT	0.585	-0.933268
39	ILD-SSD	2024	Cardiac	C1	hsTnT	1.3033	-0.248328
40	ILD-SSD	2024	Cardiac	C1	hsTnT	1.5129	-0.0484628
41	COPD	2024	Cardiac	C1	hsTnT	0.4398	-1.07172
42	COPD	2024	Cardiac	C1	hsTnT	0.4154	-1.09499
43	COPD	2024	Cardiac	C1	hsTnT	1.1028	-0.439516
44	COPD	2024	Cardiac	C1	hsTnT	1.4398	-0.118168
46	COPD	2024	Cardiac	C1	hsTnT	2.3855	0.783611
47	COPD	2024	Cardiac	C1	hsTnT	1.2598	-0.289808
48	COPD	2024	Cardiac	C1	hsTnT	1.5616	-0.00202454
49	COPD	2024	Cardiac	C1	hsTnT	2.5967	0.985002
50	COPD	2024	Cardiac	C1	hsTnT	0.391	-1.11826
51	COPD	2024	Cardiac	C1	hsTnT	3.8876	2.21595
52	COPD	2024	Cardiac	C1	hsTnT	6.5167	4.72294
54	ILD-SSD	2024	Cardiac	C1	hsTnT	4.9145	3.19516
55	COPD	2024	Cardiac	C1	hsTnT	1.4028	-0.153449
58	COPD	2024	Cardiac	C1	hsTnT	1.4641	-0.0949963
59	COPD	2024	Cardiac	C1	hsTnT	0.9566	-0.578926
61	COPD	2024	Cardiac	C1	hsTnT	4.7607	3.0485
62	COPD	2024	Cardiac	C1	hsTnT	1.507	-0.0540887
63	COPD	2024	Cardiac	C1	hsTnT	1.6409	0.0735925
64	COPD	2024	Cardiac	C1	hsTnT	2.1427	0.552087
65	ILD-SSD	2024	Cardiac	C1	hsTnT	1.4353	-0.122459
66	ILD-SSD	2024	Cardiac	C1	hsTnT	1.834	0.257724
67	COPD	2024	Cardiac	C1	hsTnT	1.1327	-0.411005
68	ILD-SSD	2024	Cardiac	C1	hsTnT	0.9725	-0.563765
69	COPD	2024	Cardiac	C1	hsTnT	3.797	2.12956
71	COPD	2024	Cardiac	C1	hsTnT	0.9725	-0.563765
73	COPD	2024	Cardiac	C1	hsTnT	2.6067	0.994538
74	COPD	2024	Cardiac	C1	hsTnT	0.3258	-1.18043
76	COPD	2024	Cardiac	C1	hsTnT	0.8289	-0.700696
77	COPD	2024	Cardiac	C1	hsTnT	0.8885	-0.643864
78	COPD	2024	Cardiac	C1	hsTnT	0.792	-0.735882
79	ILD-SSD	2024	Cardiac	C1	hsTnT	1.2757	-0.274646
80	COPD	2024	Cardiac	C1	hsTnT	0.3258	-1.18043
81	COPD	2024	Cardiac	C1	hsTnT	2.1	0.51137
82	COPD	2024	Cardiac	C1	hsTnT	1.7566	0.183919
83	COPD	2024	Cardiac	C1	hsTnT	0.8608	-0.670277
84	COPD	2024	Cardiac	C1	hsTnT	1.8386	0.262111
85	COPD	2024	Cardiac	C1	hsTnT	0.8289	-0.700696
86	COPD	2024	Cardiac	C1	hsTnT	1.663	0.0946661
87	ILD-SSD	2024	Cardiac	C1	hsTnT	1.5616	-0.00202454
88	COPD	2024	Cardiac	C1	hsTnT	1.4885	-0.0717295
89	COPD	2024	Cardiac	C1	hsTnT	0.9408	-0.593993
91	ILD-SSD	2024	Cardiac	C1	hsTnT	2.78	1.15979
92	COPD	2024	Cardiac	C1	hsTnT	1.6319	0.0650105
93	COPD	2024	Cardiac	C1	hsTnT	1.4567	-0.102053
94	ILD-SSD	2024	Cardiac	C1	hsTnT	0.915	-0.618594
95	COPD	2024	Cardiac	C1	hsTnT	1.856	0.278703
97	COPD	2024	Cardiac	C1	hsTnT	1.4832	-0.0767834
98	COPD	2024	Cardiac	C1	hsTnT	2.2593	0.663272
99	COPD	2024	Cardiac	C1	hsTnT	0.9503	-0.584934
100	COPD	2024	Cardiac	C1	hsTnT	2.3899	0.787807
102	COPD	2024	Cardiac	C1	hsTnT	2.164	0.572398
105	ILD-SSD	2024	Cardiac	C1	hsTnT	3.468	1.81584
106	ILD-SSD	2024	Cardiac	C1	hsTnT	0.4641	-1.04855
107	ILD-SSD	2024	Cardiac	C1	hsTnT	0.797	-0.731114
108	COPD	2024	Cardiac	C1	hsTnT	0.586	-0.932315
109	ILD-SSD	2024	Cardiac	C1	hsTnT	1.2438	-0.305065
111	ILD-SSD	2024	Cardiac	C1	hsTnT	1.1566	-0.388215
113	ILD-SSD	2024	Cardiac	C1	hsTnT	1.4346	-0.123126
114	ILD-SSD	2024	Cardiac	C1	hsTnT	0.685	-0.837912
115	ILD-SSD	2024	Cardiac	C1	hsTnT	0.7323	-0.792809
116	COPD	2024	Cardiac	C1	hsTnT	0.797	-0.731114
117	COPD	2024	Cardiac	C1	hsTnT	1.1321	-0.411577
118	ILD-SSD	2024	Cardiac	C1	hsTnT	0.8608	-0.670277
119	ILD-SSD	2024	Cardiac	C1	hsTnT	1.2607	-0.28895
120	ILD-SSD	2024	Cardiac	C1	hsTnT	0.9517	-0.583599
122	COPD	2024	Cardiac	C1	hsTnT	1.053	-0.487004
123	COPD	2024	Cardiac	C1	hsTnT	0.9246	-0.60944
124	COPD	2024	Cardiac	C1	hsTnT	0.9024	-0.630609
125	ILD-SSD	2024	Cardiac	C1	hsTnT	0.6835	-0.839343
126	ILD-SSD	2024	Cardiac	C1	hsTnT	2.5967	0.985002
127	COPD	2024	Cardiac	C1	hsTnT	0.5373	-0.978753
128	ILD-SSD	2024	Cardiac	C1	hsTnT	0.391	-1.11826
130	ILD-SSD	2024	Cardiac	C1	hsTnT	1.3033	-0.248328
131	ILD-SSD	2024	Cardiac	C1	hsTnT	0.8768	-0.65502
132	COPD	2024	Cardiac	C1	hsTnT	0.6187	-0.901133
133	ILD-SSD	2024	Cardiac	C1	hsTnT	0.992	-0.54517
134	ILD-SSD	2024	Cardiac	C1	hsTnT	0.9751	-0.561286
135	ILD-SSD	2024	Cardiac	C1	hsTnT	0.6303	-0.890072
136	ILD-SSD	2024	Cardiac	C1	hsTnT	1.5373	-0.025196
137	ILD-SSD	2024	Cardiac	C1	hsTnT	1.7238	0.152642
139	ILD-SSD	2024	Cardiac	C1	hsTnT	1.4291	-0.128371
140	ILD-SSD	2024	Cardiac	C1	hsTnT	1.4992	-0.0615265
142	COPD	2024	Cardiac	C1	hsTnT	1.1398	-0.404235
143	ILD-SSD	2024	Cardiac	C1	hsTnT	0.991	-0.546124
144	ILD-SSD	2024	Cardiac	C1	hsTnT	1.6794	0.110304
145	ILD-SSD	2024	Cardiac	C1	hsTnT	1.997	0.413154
147	ILD-SSD	2024	Cardiac	C1	hsTnT	0.8927	-0.639859
148	ILD-SSD	2024	Cardiac	C1	hsTnT	0.5373	-0.978753
149	ILD-SSD	2024	Cardiac	C1	hsTnT	1.0221	-0.516468
1	ILD-SSD	2025	Cardiac	C1	hsTnT	1.352	-0.277609
2	COPD	2025	Cardiac	C1	hsTnT	1.99	0.325766
5	ILD-SSD	2025	Cardiac	C1	hsTnT	3.954	2.18318
7	ILD-SSD	2025	Cardiac	C1	hsTnT	3.03	1.30932
10	COPD	2025	Cardiac	C1	hsTnT	1.743	0.0921707
11	ILD-SSD	2025	Cardiac	C1	hsTnT	1.0249	-0.586957
12	ILD-SSD	2025	Cardiac	C1	hsTnT	0.678	-0.91503
13	ILD-SSD	2025	Cardiac	C1	hsTnT	1.167	-0.452569
14	ILD-SSD	2025	Cardiac	C1	hsTnT	1.3757	-0.255195
15	ILD-SSD	2025	Cardiac	C1	hsTnT	1.433	-0.201005
16	ILD-SSD	2025	Cardiac	C1	hsTnT	0.975	-0.634149
18	ILD-SSD	2025	Cardiac	C1	hsTnT	0.638	-0.95286
19	ILD-SSD	2025	Cardiac	C1	hsTnT	2.633	0.933869
20	ILD-SSD	2025	Cardiac	C1	hsTnT
21	ILD-SSD	2025	Cardiac	C1	hsTnT	3.755	1.99498
22	ILD-SSD	2025	Cardiac	C1	hsTnT	1.865	0.20755
23	ILD-SSD	2025	Cardiac	C1	hsTnT	1.865	0.20755
24	ILD-SSD	2025	Cardiac	C1	hsTnT	2.85	1.13909
25	COPD	2025	Cardiac	C1	hsTnT	3.245	1.51266
26	COPD	2025	Cardiac	C1	hsTnT	1.579	-0.0629288
27	ILD-SSD	2025	Cardiac	C1	hsTnT	1.014	-0.597266
28	ILD-SSD	2025	Cardiac	C1	hsTnT	1.329	-0.299361
30	COPD	2025	Cardiac	C1	hsTnT	1.724	0.0742019
31	COPD	2025	Cardiac	C1	hsTnT	0.687	-0.906519
32	COPD	2025	Cardiac	C1	hsTnT	2.362	0.677577
34	ILD-SSD	2025	Cardiac	C1	hsTnT	1.856	0.199038
35	COPD	2025	Cardiac	C1	hsTnT	3.945	2.17467
36	ILD-SSD	2025	Cardiac	C1	hsTnT	2.923	1.20813
37	COPD	2025	Cardiac	C1	hsTnT	0.865	-0.738179
38	COPD	2025	Cardiac	C1	hsTnT	0.665	-0.927325
39	ILD-SSD	2025	Cardiac	C1	hsTnT	1.564	-0.0771147
40	ILD-SSD	2025	Cardiac	C1	hsTnT	1.628	-0.0165881
41	COPD	2025	Cardiac	C1	hsTnT	0.5975	-0.991162
42	COPD	2025	Cardiac	C1	hsTnT	0.537	-1.04838
43	COPD	2025	Cardiac	C1	hsTnT	1.1182	-0.498721
44	COPD	2025	Cardiac	C1	hsTnT	1.3485	-0.280919
46	COPD	2025	Cardiac	C1	hsTnT	2.855	1.14382
47	COPD	2025	Cardiac	C1	hsTnT	1.3198	-0.308062
48	COPD	2025	Cardiac	C1	hsTnT	1.632	-0.0128052
49	COPD	2025	Cardiac	C1	hsTnT	2.967	1.24974
50	COPD	2025	Cardiac	C1	hsTnT	0.486	-1.09661
51	COPD	2025	Cardiac	C1	hsTnT	3.923	2.15386
52	COPD	2025	Cardiac	C1	hsTnT	6.967	5.03266
54	ILD-SSD	2025	Cardiac	C1	hsTnT	4.9456	3.12096
55	COPD	2025	Cardiac	C1	hsTnT	1.3824	-0.248859
58	COPD	2025	Cardiac	C1	hsTnT	1.524	-0.114944
59	COPD	2025	Cardiac	C1	hsTnT	1.195	-0.426089
61	COPD	2025	Cardiac	C1	hsTnT	4.9672	3.14139
62	COPD	2025	Cardiac	C1	hsTnT	1.358	-0.271935
63	COPD	2025	Cardiac	C1	hsTnT	1.724	0.0742019
64	COPD	2025	Cardiac	C1	hsTnT	2.1562	0.482946
65	ILD-SSD	2025	Cardiac	C1	hsTnT	1.4845	-0.1523
66	ILD-SSD	2025	Cardiac	C1	hsTnT	1.6453	-0.000226975
67	COPD	2025	Cardiac	C1	hsTnT	1.175	-0.445003
68	ILD-SSD	2025	Cardiac	C1	hsTnT	0.862	-0.741016
69	COPD	2025	Cardiac	C1	hsTnT	2.946	1.22988
71	COPD	2025	Cardiac	C1	hsTnT	0.7643	-0.833414
73	COPD	2025	Cardiac	C1	hsTnT	2.567	0.871451
74	COPD	2025	Cardiac	C1	hsTnT	0.438	-1.14201
76	COPD	2025	Cardiac	C1	hsTnT	0.924	-0.682381
77	COPD	2025	Cardiac	C1	hsTnT	0.982	-0.627529
78	COPD	2025	Cardiac	C1	hsTnT	0.648	-0.943402
79	ILD-SSD	2025	Cardiac	C1	hsTnT	1.256	-0.368399
80	COPD	2025	Cardiac	C1	hsTnT	0.4583	-1.12281
81	COPD	2025	Cardiac	C1	hsTnT	2.84	1.12964
82	COPD	2025	Cardiac	C1	hsTnT	1.5456	-0.0945161
83	COPD	2025	Cardiac	C1	hsTnT	0.9528	-0.655144
84	COPD	2025	Cardiac	C1	hsTnT	1.962	0.299285
85	COPD	2025	Cardiac	C1	hsTnT	0.9645	-0.644079
86	COPD	2025	Cardiac	C1	hsTnT	1.868	0.210387
87	ILD-SSD	2025	Cardiac	C1	hsTnT	1.664	0.0174582
88	COPD	2025	Cardiac	C1	hsTnT	1.568	-0.0733318
89	COPD	2025	Cardiac	C1	hsTnT	1.143	-0.475267
91	ILD-SSD	2025	Cardiac	C1	hsTnT	3.24	1.50793
92	COPD	2025	Cardiac	C1	hsTnT	1.7245	0.0746748
93	COPD	2025	Cardiac	C1	hsTnT	1.674	0.0269154
94	ILD-SSD	2025	Cardiac	C1	hsTnT	1.0245	-0.587335
95	COPD	2025	Cardiac	C1	hsTnT	1.946	0.284154
97	COPD	2025	Cardiac	C1	hsTnT	1.7482	0.0970885
98	COPD	2025	Cardiac	C1	hsTnT	2.3436	0.660175
99	COPD	2025	Cardiac	C1	hsTnT	0.9964	-0.61391
100	COPD	2025	Cardiac	C1	hsTnT	2.8694	1.15744
102	COPD	2025	Cardiac	C1	hsTnT	2.642	0.942381
105	ILD-SSD	2025	Cardiac	C1	hsTnT	3.685	1.92878
106	ILD-SSD	2025	Cardiac	C1	hsTnT	0.4724	-1.10947
107	ILD-SSD	2025	Cardiac	C1	hsTnT	0.966	-0.642661
108	COPD	2025	Cardiac	C1	hsTnT	0.648	-0.943402
109	ILD-SSD	2025	Cardiac	C1	hsTnT	1.2865	-0.339554
111	ILD-SSD	2025	Cardiac	C1	hsTnT	1.1664	-0.453137
113	ILD-SSD	2025	Cardiac	C1	hsTnT	1.6424	-0.00296959
114	ILD-SSD	2025	Cardiac	C1	hsTnT	0.728	-0.867744
115	ILD-SSD	2025	Cardiac	C1	hsTnT	0.8645	-0.738652
116	COPD	2025	Cardiac	C1	hsTnT	0.6654	-0.926947
117	COPD	2025	Cardiac	C1	hsTnT	1.1642	-0.455217
118	ILD-SSD	2025	Cardiac	C1	hsTnT	0.9865	-0.623273
119	ILD-SSD	2025	Cardiac	C1	hsTnT	1.3645	-0.265788
120	ILD-SSD	2025	Cardiac	C1	hsTnT	0.8675	-0.735815
122	COPD	2025	Cardiac	C1	hsTnT	1.062	-0.551871
123	COPD	2025	Cardiac	C1	hsTnT	1.116	-0.500801
124	COPD	2025	Cardiac	C1	hsTnT	0.982	-0.627529
125	ILD-SSD	2025	Cardiac	C1	hsTnT	0.748	-0.848829
126	ILD-SSD	2025	Cardiac	C1	hsTnT	2.9672	1.24993
127	COPD	2025	Cardiac	C1	hsTnT	0.7254	-0.870203
128	ILD-SSD	2025	Cardiac	C1	hsTnT	0.468	-1.11363
130	ILD-SSD	2025	Cardiac	C1	hsTnT	1.4536	-0.181523
131	ILD-SSD	2025	Cardiac	C1	hsTnT	0.9452	-0.662332
132	COPD	2025	Cardiac	C1	hsTnT	0.8734	-0.730235
133	ILD-SSD	2025	Cardiac	C1	hsTnT	1.1185	-0.498437
134	ILD-SSD	2025	Cardiac	C1	hsTnT	0.9545	-0.653536
135	ILD-SSD	2025	Cardiac	C1	hsTnT	0.8454	-0.756715
136	ILD-SSD	2025	Cardiac	C1	hsTnT	1.3754	-0.255479
137	ILD-SSD	2025	Cardiac	C1	hsTnT	1.6864	0.0386425
139	ILD-SSD	2025	Cardiac	C1	hsTnT	1.648	0.00232649
140	ILD-SSD	2025	Cardiac	C1	hsTnT	1.689	0.0411014
142	COPD	2025	Cardiac	C1	hsTnT	1.1756	-0.444436
143	ILD-SSD	2025	Cardiac	C1	hsTnT	1.0249	-0.586957
144	ILD-SSD	2025	Cardiac	C1	hsTnT	1.6942	0.0460192
145	ILD-SSD	2025	Cardiac	C1	hsTnT	1.956	0.293611
147	ILD-SSD	2025	Cardiac	C1	hsTnT	0.974	-0.635095
148	ILD-SSD	2025	Cardiac	C1	hsTnT	0.7565	-0.840791
149	ILD-SSD	2025	Cardiac	C1	hsTnT	1.1334	-0.484346
1	ILD-SSD	2023	Cardiac	C1	РСДЛА	22	-0.0996056
2	COPD	2023	Cardiac	C1	РСДЛА	20	-0.28361
5	ILD-SSD	2023	Cardiac	C1	РСДЛА	32	0.820416
7	ILD-SSD	2023	Cardiac	C1	РСДЛА	17	-0.559616
10	COPD	2023	Cardiac	C1	РСДЛА	12	-1.01963
11	ILD-SSD	2023	Cardiac	C1	РСДЛА	12	-1.01963
12	ILD-SSD	2023	Cardiac	C1	РСДЛА	21	-0.191608
13	ILD-SSD	2023	Cardiac	C1	РСДЛА	20	-0.28361
14	ILD-SSD	2023	Cardiac	C1	РСДЛА	20	-0.28361
15	ILD-SSD	2023	Cardiac	C1	РСДЛА	20	-0.28361
16	ILD-SSD	2023	Cardiac	C1	РСДЛА	13	-0.927625
18	ILD-SSD	2023	Cardiac	C1	РСДЛА	15	-0.743621
19	ILD-SSD	2023	Cardiac	C1	РСДЛА	20	-0.28361
20	ILD-SSD	2023	Cardiac	C1	РСДЛА	22	-0.0996056
21	ILD-SSD	2023	Cardiac	C1	РСДЛА	14	-0.835623
22	ILD-SSD	2023	Cardiac	C1	РСДЛА	20	-0.28361
23	ILD-SSD	2023	Cardiac	C1	РСДЛА	11	-1.11163
24	ILD-SSD	2023	Cardiac	C1	РСДЛА	10	-1.20363
25	COPD	2023	Cardiac	C1	РСДЛА	20	-0.28361
26	COPD	2023	Cardiac	C1	РСДЛА	20	-0.28361
27	ILD-SSD	2023	Cardiac	C1	РСДЛА	20	-0.28361
28	ILD-SSD	2023	Cardiac	C1	РСДЛА	20	-0.28361
30	COPD	2023	Cardiac	C1	РСДЛА	20	-0.28361
31	COPD	2023	Cardiac	C1	РСДЛА	22	-0.0996056
32	COPD	2023	Cardiac	C1	РСДЛА	35	1.09642
34	ILD-SSD	2023	Cardiac	C1	РСДЛА	12	-1.01963
35	COPD	2023	Cardiac	C1	РСДЛА	35	1.09642
36	ILD-SSD	2023	Cardiac	C1	РСДЛА	20	-0.28361
37	COPD	2023	Cardiac	C1	РСДЛА	45	2.01644
38	COPD	2023	Cardiac	C1	РСДЛА	30	0.636412
39	ILD-SSD	2023	Cardiac	C1	РСДЛА	10	-1.20363
40	ILD-SSD	2023	Cardiac	C1	РСДЛА	20	-0.28361
41	COPD	2023	Cardiac	C1	РСДЛА	30	0.636412
42	COPD	2023	Cardiac	C1	РСДЛА	20	-0.28361
43	COPD	2023	Cardiac	C1	РСДЛА	15	-0.743621
44	COPD	2023	Cardiac	C1	РСДЛА	15	-0.743621
46	COPD	2023	Cardiac	C1	РСДЛА	15	-0.743621
47	COPD	2023	Cardiac	C1	РСДЛА	25	0.176401
48	COPD	2023	Cardiac	C1	РСДЛА	38	1.37243
49	COPD	2023	Cardiac	C1	РСДЛА	12	-1.01963
50	COPD	2023	Cardiac	C1	РСДЛА	45	2.01644
51	COPD	2023	Cardiac	C1	РСДЛА	20	-0.28361
52	COPD	2023	Cardiac	C1	РСДЛА	24	0.0843987
54	ILD-SSD	2023	Cardiac	C1	РСДЛА	20	-0.28361
55	COPD	2023	Cardiac	C1	РСДЛА	20	-0.28361
58	COPD	2023	Cardiac	C1	РСДЛА	20	-0.28361
59	COPD	2023	Cardiac	C1	РСДЛА	15	-0.743621
61	COPD	2023	Cardiac	C1	РСДЛА	55	2.93647
62	COPD	2023	Cardiac	C1	РСДЛА	20	-0.28361
63	COPD	2023	Cardiac	C1	РСДЛА	55	2.93647
64	COPD	2023	Cardiac	C1	РСДЛА	30	0.636412
65	ILD-SSD	2023	Cardiac	C1	РСДЛА	11	-1.11163
66	ILD-SSD	2023	Cardiac	C1	РСДЛА	12	-1.01963
67	COPD	2023	Cardiac	C1	РСДЛА	20	-0.28361
68	ILD-SSD	2023	Cardiac	C1	РСДЛА	12	-1.01963
69	COPD	2023	Cardiac	C1	РСДЛА	15	-0.743621
71	COPD	2023	Cardiac	C1	РСДЛА	30	0.636412
73	COPD	2023	Cardiac	C1	РСДЛА	22	-0.0996056
74	COPD	2023	Cardiac	C1	РСДЛА	35	1.09642
76	COPD	2023	Cardiac	C1	РСДЛА	30	0.636412
77	COPD	2023	Cardiac	C1	РСДЛА	55	2.93647
78	COPD	2023	Cardiac	C1	РСДЛА	20	-0.28361
79	ILD-SSD	2023	Cardiac	C1	РСДЛА	20	-0.28361
80	COPD	2023	Cardiac	C1	РСДЛА	20	-0.28361
81	COPD	2023	Cardiac	C1	РСДЛА	35	1.09642
82	COPD	2023	Cardiac	C1	РСДЛА	22	-0.0996056
83	COPD	2023	Cardiac	C1	РСДЛА	20	-0.28361
84	COPD	2023	Cardiac	C1	РСДЛА	20	-0.28361
85	COPD	2023	Cardiac	C1	РСДЛА	14	-0.835623
86	COPD	2023	Cardiac	C1	РСДЛА	20	-0.28361
87	ILD-SSD	2023	Cardiac	C1	РСДЛА	19	-0.375612
88	COPD	2023	Cardiac	C1	РСДЛА	25	0.176401
89	COPD	2023	Cardiac	C1	РСДЛА	33	0.912418
91	ILD-SSD	2023	Cardiac	C1	РСДЛА	55	2.93647
92	COPD	2023	Cardiac	C1	РСДЛА	20	-0.28361
93	COPD	2023	Cardiac	C1	РСДЛА	20	-0.28361
94	ILD-SSD	2023	Cardiac	C1	РСДЛА	29	0.544409
95	COPD	2023	Cardiac	C1	РСДЛА	20	-0.28361
97	COPD	2023	Cardiac	C1	РСДЛА	22	-0.0996056
98	COPD	2023	Cardiac	C1	РСДЛА	25	0.176401
99	COPD	2023	Cardiac	C1	РСДЛА	18	-0.467614
100	COPD	2023	Cardiac	C1	РСДЛА	20	-0.28361
102	COPD	2023	Cardiac	C1	РСДЛА	15	-0.743621
105	ILD-SSD	2023	Cardiac	C1	РСДЛА	12	-1.01963
106	ILD-SSD	2023	Cardiac	C1	РСДЛА	10	-1.20363
107	ILD-SSD	2023	Cardiac	C1	РСДЛА	12	-1.01963
108	COPD	2023	Cardiac	C1	РСДЛА	45	2.01644
109	ILD-SSD	2023	Cardiac	C1	РСДЛА	22	-0.0996056
111	ILD-SSD	2023	Cardiac	C1	РСДЛА	50	2.47645
113	ILD-SSD	2023	Cardiac	C1	РСДЛА	23	-0.00760348
114	ILD-SSD	2023	Cardiac	C1	РСДЛА	10	-1.20363
115	ILD-SSD	2023	Cardiac	C1	РСДЛА	30	0.636412
116	COPD	2023	Cardiac	C1	РСДЛА	20	-0.28361
117	COPD	2023	Cardiac	C1	РСДЛА	20	-0.28361
118	ILD-SSD	2023	Cardiac	C1	РСДЛА	23	-0.00760348
119	ILD-SSD	2023	Cardiac	C1	РСДЛА	20	-0.28361
120	ILD-SSD	2023	Cardiac	C1	РСДЛА	37	1.28043
122	COPD	2023	Cardiac	C1	РСДЛА	40	1.55643
123	COPD	2023	Cardiac	C1	РСДЛА	26	0.268403
124	COPD	2023	Cardiac	C1	РСДЛА	15	-0.743621
125	ILD-SSD	2023	Cardiac	C1	РСДЛА	32	0.820416
126	ILD-SSD	2023	Cardiac	C1	РСДЛА	20	-0.28361
127	COPD	2023	Cardiac	C1	РСДЛА	20	-0.28361
128	ILD-SSD	2023	Cardiac	C1	РСДЛА	17	-0.559616
130	ILD-SSD	2023	Cardiac	C1	РСДЛА	11	-1.11163
131	ILD-SSD	2023	Cardiac	C1	РСДЛА	20	-0.28361
132	COPD	2023	Cardiac	C1	РСДЛА	22	-0.0996056
133	ILD-SSD	2023	Cardiac	C1	РСДЛА	38	1.37243
134	ILD-SSD	2023	Cardiac	C1	РСДЛА	15	-0.743621
135	ILD-SSD	2023	Cardiac	C1	РСДЛА	50	2.47645
136	ILD-SSD	2023	Cardiac	C1	РСДЛА	60	3.39648
137	ILD-SSD	2023	Cardiac	C1	РСДЛА	19	-0.375612
139	ILD-SSD	2023	Cardiac	C1	РСДЛА	12	-1.01963
140	ILD-SSD	2023	Cardiac	C1	РСДЛА	20	-0.28361
142	COPD	2023	Cardiac	C1	РСДЛА	12	-1.01963
143	ILD-SSD	2023	Cardiac	C1	РСДЛА	20	-0.28361
144	ILD-SSD	2023	Cardiac	C1	РСДЛА	20	-0.28361
145	ILD-SSD	2023	Cardiac	C1	РСДЛА	20	-0.28361
147	ILD-SSD	2023	Cardiac	C1	РСДЛА	20	-0.28361
148	ILD-SSD	2023	Cardiac	C1	РСДЛА	20	-0.28361
149	ILD-SSD	2023	Cardiac	C1	РСДЛА	12	-1.01963
1	ILD-SSD	2024	Cardiac	C1	РСДЛА	23	-0.231589
2	COPD	2024	Cardiac	C1	РСДЛА	10	-1.46647
5	ILD-SSD	2024	Cardiac	C1	РСДЛА	32	0.623328
7	ILD-SSD	2024	Cardiac	C1	РСДЛА	18	-0.706544
10	COPD	2024	Cardiac	C1	РСДЛА	12	-1.27649
11	ILD-SSD	2024	Cardiac	C1	РСДЛА	26	0.0533833
12	ILD-SSD	2024	Cardiac	C1	РСДЛА	25	-0.0416076
13	ILD-SSD	2024	Cardiac	C1	РСДЛА	20	-0.516562
14	ILD-SSD	2024	Cardiac	C1	РСДЛА	20	-0.516562
15	ILD-SSD	2024	Cardiac	C1	РСДЛА	20	-0.516562
16	ILD-SSD	2024	Cardiac	C1	РСДЛА	20	-0.516562
18	ILD-SSD	2024	Cardiac	C1	РСДЛА	25	-0.0416076
19	ILD-SSD	2024	Cardiac	C1	РСДЛА	29	0.338356
20	ILD-SSD	2024	Cardiac	C1	РСДЛА	9	-1.56146
21	ILD-SSD	2024	Cardiac	C1	РСДЛА	35	0.908301
22	ILD-SSD	2024	Cardiac	C1	РСДЛА	20	-0.516562
23	ILD-SSD	2024	Cardiac	C1	РСДЛА	14	-1.08651
24	ILD-SSD	2024	Cardiac	C1	РСДЛА	45	1.85821
25	COPD	2024	Cardiac	C1	РСДЛА	29	0.338356
26	COPD	2024	Cardiac	C1	РСДЛА	20	-0.516562
27	ILD-SSD	2024	Cardiac	C1	РСДЛА	37	1.09828
28	ILD-SSD	2024	Cardiac	C1	РСДЛА	19	-0.611553
30	COPD	2024	Cardiac	C1	РСДЛА	38	1.19327
31	COPD	2024	Cardiac	C1	РСДЛА	24	-0.136598
32	COPD	2024	Cardiac	C1	РСДЛА	30	0.433347
34	ILD-SSD	2024	Cardiac	C1	РСДЛА	22	-0.32658
35	COPD	2024	Cardiac	C1	РСДЛА	20	-0.516562
36	ILD-SSD	2024	Cardiac	C1	РСДЛА	20	-0.516562
37	COPD	2024	Cardiac	C1	РСДЛА	25	-0.0416076
38	COPD	2024	Cardiac	C1	РСДЛА	35	0.908301
39	ILD-SSD	2024	Cardiac	C1	РСДЛА	28	0.243365
40	ILD-SSD	2024	Cardiac	C1	РСДЛА	9	-1.56146
41	COPD	2024	Cardiac	C1	РСДЛА	12	-1.27649
42	COPD	2024	Cardiac	C1	РСДЛА	26	0.0533833
43	COPD	2024	Cardiac	C1	РСДЛА	25	-0.0416076
44	COPD	2024	Cardiac	C1	РСДЛА	33	0.718319
46	COPD	2024	Cardiac	C1	РСДЛА	28	0.243365
47	COPD	2024	Cardiac	C1	РСДЛА	30	0.433347
48	COPD	2024	Cardiac	C1	РСДЛА	45	1.85821
49	COPD	2024	Cardiac	C1	РСДЛА	20	-0.516562
50	COPD	2024	Cardiac	C1	РСДЛА	40	1.38326
51	COPD	2024	Cardiac	C1	РСДЛА	41	1.47825
52	COPD	2024	Cardiac	C1	РСДЛА	28	0.243365
54	ILD-SSD	2024	Cardiac	C1	РСДЛА	20	-0.516562
55	COPD	2024	Cardiac	C1	РСДЛА	35	0.908301
58	COPD	2024	Cardiac	C1	РСДЛА	28	0.243365
59	COPD	2024	Cardiac	C1	РСДЛА	25	-0.0416076
61	COPD	2024	Cardiac	C1	РСДЛА	55	2.80812
62	COPD	2024	Cardiac	C1	РСДЛА	35	0.908301
63	COPD	2024	Cardiac	C1	РСДЛА	60	3.28307
64	COPD	2024	Cardiac	C1	РСДЛА	40	1.38326
65	ILD-SSD	2024	Cardiac	C1	РСДЛА	20	-0.516562
66	ILD-SSD	2024	Cardiac	C1	РСДЛА	36	1.00329
67	COPD	2024	Cardiac	C1	РСДЛА	28	0.243365
68	ILD-SSD	2024	Cardiac	C1	РСДЛА	20	-0.516562
69	COPD	2024	Cardiac	C1	РСДЛА	30	0.433347
71	COPD	2024	Cardiac	C1	РСДЛА	33	0.718319
73	COPD	2024	Cardiac	C1	РСДЛА	20	-0.516562
74	COPD	2024	Cardiac	C1	РСДЛА	25	-0.0416076
76	COPD	2024	Cardiac	C1	РСДЛА	25	-0.0416076
77	COPD	2024	Cardiac	C1	РСДЛА	25	-0.0416076
78	COPD	2024	Cardiac	C1	РСДЛА	24	-0.136598
79	ILD-SSD	2024	Cardiac	C1	РСДЛА	20	-0.516562
80	COPD	2024	Cardiac	C1	РСДЛА	20	-0.516562
81	COPD	2024	Cardiac	C1	РСДЛА	14	-1.08651
82	COPD	2024	Cardiac	C1	РСДЛА	28	0.243365
83	COPD	2024	Cardiac	C1	РСДЛА	20	-0.516562
84	COPD	2024	Cardiac	C1	РСДЛА	20	-0.516562
85	COPD	2024	Cardiac	C1	РСДЛА	19	-0.611553
86	COPD	2024	Cardiac	C1	РСДЛА	30	0.433347
87	ILD-SSD	2024	Cardiac	C1	РСДЛА	20	-0.516562
88	COPD	2024	Cardiac	C1	РСДЛА	15	-0.991516
89	COPD	2024	Cardiac	C1	РСДЛА	15	-0.991516
91	ILD-SSD	2024	Cardiac	C1	РСДЛА	63	3.56804
92	COPD	2024	Cardiac	C1	РСДЛА	20	-0.516562
93	COPD	2024	Cardiac	C1	РСДЛА	25	-0.0416076
94	ILD-SSD	2024	Cardiac	C1	РСДЛА	23	-0.231589
95	COPD	2024	Cardiac	C1	РСДЛА	20	-0.516562
97	COPD	2024	Cardiac	C1	РСДЛА	12	-1.27649
98	COPD	2024	Cardiac	C1	РСДЛА	28	0.243365
99	COPD	2024	Cardiac	C1	РСДЛА	20	-0.516562
100	COPD	2024	Cardiac	C1	РСДЛА	20	-0.516562
102	COPD	2024	Cardiac	C1	РСДЛА	52	2.52315
105	ILD-SSD	2024	Cardiac	C1	РСДЛА	20	-0.516562
106	ILD-SSD	2024	Cardiac	C1	РСДЛА	20	-0.516562
107	ILD-SSD	2024	Cardiac	C1	РСДЛА	30	0.433347
108	COPD	2024	Cardiac	C1	РСДЛА	30	0.433347
109	ILD-SSD	2024	Cardiac	C1	РСДЛА	25	-0.0416076
111	ILD-SSD	2024	Cardiac	C1	РСДЛА	40	1.38326
113	ILD-SSD	2024	Cardiac	C1	РСДЛА	28	0.243365
114	ILD-SSD	2024	Cardiac	C1	РСДЛА	20	-0.516562
115	ILD-SSD	2024	Cardiac	C1	РСДЛА	20	-0.516562
116	COPD	2024	Cardiac	C1	РСДЛА	12	-1.27649
117	COPD	2024	Cardiac	C1	РСДЛА	23	-0.231589
118	ILD-SSD	2024	Cardiac	C1	РСДЛА	25	-0.0416076
119	ILD-SSD	2024	Cardiac	C1	РСДЛА	12	-1.27649
120	ILD-SSD	2024	Cardiac	C1	РСДЛА	9	-1.56146
122	COPD	2024	Cardiac	C1	РСДЛА	12	-1.27649
123	COPD	2024	Cardiac	C1	РСДЛА	38	1.19327
124	COPD	2024	Cardiac	C1	РСДЛА	17	-0.801534
125	ILD-SSD	2024	Cardiac	C1	РСДЛА	30	0.433347
126	ILD-SSD	2024	Cardiac	C1	РСДЛА	20	-0.516562
127	COPD	2024	Cardiac	C1	РСДЛА	20	-0.516562
128	ILD-SSD	2024	Cardiac	C1	РСДЛА	20	-0.516562
130	ILD-SSD	2024	Cardiac	C1	РСДЛА	17	-0.801534
131	ILD-SSD	2024	Cardiac	C1	РСДЛА	20	-0.516562
132	COPD	2024	Cardiac	C1	РСДЛА	20	-0.516562
133	ILD-SSD	2024	Cardiac	C1	РСДЛА	28	0.243365
134	ILD-SSD	2024	Cardiac	C1	РСДЛА	20	-0.516562
135	ILD-SSD	2024	Cardiac	C1	РСДЛА	55	2.80812
136	ILD-SSD	2024	Cardiac	C1	РСДЛА	40	1.38326
137	ILD-SSD	2024	Cardiac	C1	РСДЛА	24	-0.136598
139	ILD-SSD	2024	Cardiac	C1	РСДЛА	22	-0.32658
140	ILD-SSD	2024	Cardiac	C1	РСДЛА	23	-0.231589
142	COPD	2024	Cardiac	C1	РСДЛА	20	-0.516562
143	ILD-SSD	2024	Cardiac	C1	РСДЛА	55	2.80812
144	ILD-SSD	2024	Cardiac	C1	РСДЛА	20	-0.516562
145	ILD-SSD	2024	Cardiac	C1	РСДЛА	10	-1.46647
147	ILD-SSD	2024	Cardiac	C1	РСДЛА	18	-0.706544
148	ILD-SSD	2024	Cardiac	C1	РСДЛА	20	-0.516562
149	ILD-SSD	2024	Cardiac	C1	РСДЛА	20	-0.516562
1	ILD-SSD	2025	Cardiac	C1	РСДЛА	25	-0.56985
2	COPD	2025	Cardiac	C1	РСДЛА	18	-1.26134
5	ILD-SSD	2025	Cardiac	C1	РСДЛА	36	0.516783
7	ILD-SSD	2025	Cardiac	C1	РСДЛА	30	-0.0759255
10	COPD	2025	Cardiac	C1	РСДЛА	27	-0.37228
11	ILD-SSD	2025	Cardiac	C1	РСДЛА	29	-0.17471
12	ILD-SSD	2025	Cardiac	C1	РСДЛА	27	-0.37228
13	ILD-SSD	2025	Cardiac	C1	РСДЛА	23	-0.767419
14	ILD-SSD	2025	Cardiac	C1	РСДЛА	22	-0.866204
15	ILD-SSD	2025	Cardiac	C1	РСДЛА	23	-0.767419
16	ILD-SSD	2025	Cardiac	C1	РСДЛА	24	-0.668634
18	ILD-SSD	2025	Cardiac	C1	РСДЛА	27	-0.37228
19	ILD-SSD	2025	Cardiac	C1	РСДЛА	35	0.417999
20	ILD-SSD	2025	Cardiac	C1	РСДЛА	20	-1.06377
21	ILD-SSD	2025	Cardiac	C1	РСДЛА	35	0.417999
22	ILD-SSD	2025	Cardiac	C1	РСДЛА	24	-0.668634
23	ILD-SSD	2025	Cardiac	C1	РСДЛА	18	-1.26134
24	ILD-SSD	2025	Cardiac	C1	РСДЛА	48	1.7022
25	COPD	2025	Cardiac	C1	РСДЛА	32	0.121644
26	COPD	2025	Cardiac	C1	РСДЛА	25	-0.56985
27	ILD-SSD	2025	Cardiac	C1	РСДЛА	39	0.813138
28	ILD-SSD	2025	Cardiac	C1	РСДЛА	22	-0.866204
30	COPD	2025	Cardiac	C1	РСДЛА	40	0.911923
31	COPD	2025	Cardiac	C1	РСДЛА	35	0.417999
32	COPD	2025	Cardiac	C1	РСДЛА	35	0.417999
34	ILD-SSD	2025	Cardiac	C1	РСДЛА	35	0.417999
35	COPD	2025	Cardiac	C1	РСДЛА	37	0.615568
36	ILD-SSD	2025	Cardiac	C1	РСДЛА	24	-0.668634
37	COPD	2025	Cardiac	C1	РСДЛА	32	0.121644
38	COPD	2025	Cardiac	C1	РСДЛА	38	0.714353
39	ILD-SSD	2025	Cardiac	C1	РСДЛА	32	0.121644
40	ILD-SSD	2025	Cardiac	C1	РСДЛА	17	-1.36013
41	COPD	2025	Cardiac	C1	РСДЛА	35	0.417999
42	COPD	2025	Cardiac	C1	РСДЛА	28	-0.273495
43	COPD	2025	Cardiac	C1	РСДЛА	29	-0.17471
44	COPD	2025	Cardiac	C1	РСДЛА	34	0.319214
46	COPD	2025	Cardiac	C1	РСДЛА	30	-0.0759255
47	COPD	2025	Cardiac	C1	РСДЛА	32	0.121644
48	COPD	2025	Cardiac	C1	РСДЛА	47	1.60342
49	COPD	2025	Cardiac	C1	РСДЛА	25	-0.56985
50	COPD	2025	Cardiac	C1	РСДЛА	65	3.38154
51	COPD	2025	Cardiac	C1	РСДЛА	44	1.30706
52	COPD	2025	Cardiac	C1	РСДЛА	32	0.121644
54	ILD-SSD	2025	Cardiac	C1	РСДЛА	22	-0.866204
55	COPD	2025	Cardiac	C1	РСДЛА	25	-0.56985
58	COPD	2025	Cardiac	C1	РСДЛА	25	-0.56985
59	COPD	2025	Cardiac	C1	РСДЛА	27	-0.37228
61	COPD	2025	Cardiac	C1	РСДЛА	40	0.911923
62	COPD	2025	Cardiac	C1	РСДЛА	35	0.417999
63	COPD	2025	Cardiac	C1	РСДЛА	60	2.88762
64	COPD	2025	Cardiac	C1	РСДЛА	42	1.10949
65	ILD-SSD	2025	Cardiac	C1	РСДЛА	23	-0.767419
66	ILD-SSD	2025	Cardiac	C1	РСДЛА	38	0.714353
67	COPD	2025	Cardiac	C1	РСДЛА	35	0.417999
68	ILD-SSD	2025	Cardiac	C1	РСДЛА	23	-0.767419
69	COPD	2025	Cardiac	C1	РСДЛА	32	0.121644
71	COPD	2025	Cardiac	C1	РСДЛА	36	0.516783
73	COPD	2025	Cardiac	C1	РСДЛА	24	-0.668634
74	COPD	2025	Cardiac	C1	РСДЛА	28	-0.273495
76	COPD	2025	Cardiac	C1	РСДЛА	28	-0.273495
77	COPD	2025	Cardiac	C1	РСДЛА	37	0.615568
78	COPD	2025	Cardiac	C1	РСДЛА	26	-0.471065
79	ILD-SSD	2025	Cardiac	C1	РСДЛА	25	-0.56985
80	COPD	2025	Cardiac	C1	РСДЛА	25	-0.56985
81	COPD	2025	Cardiac	C1	РСДЛА	30	-0.0759255
82	COPD	2025	Cardiac	C1	РСДЛА	35	0.417999
83	COPD	2025	Cardiac	C1	РСДЛА	30	-0.0759255
84	COPD	2025	Cardiac	C1	РСДЛА	24	-0.668634
85	COPD	2025	Cardiac	C1	РСДЛА	25	-0.56985
86	COPD	2025	Cardiac	C1	РСДЛА	32	0.121644
87	ILD-SSD	2025	Cardiac	C1	РСДЛА	24	-0.668634
88	COPD	2025	Cardiac	C1	РСДЛА	30	-0.0759255
89	COPD	2025	Cardiac	C1	РСДЛА	65	3.38154
91	ILD-SSD	2025	Cardiac	C1	РСДЛА	65	3.38154
92	COPD	2025	Cardiac	C1	РСДЛА	24	-0.668634
93	COPD	2025	Cardiac	C1	РСДЛА	28	-0.273495
94	ILD-SSD	2025	Cardiac	C1	РСДЛА	25	-0.56985
95	COPD	2025	Cardiac	C1	РСДЛА	25	-0.56985
97	COPD	2025	Cardiac	C1	РСДЛА	20	-1.06377
98	COPD	2025	Cardiac	C1	РСДЛА	30	-0.0759255
99	COPD	2025	Cardiac	C1	РСДЛА	23	-0.767419
100	COPD	2025	Cardiac	C1	РСДЛА	22	-0.866204
102	COPD	2025	Cardiac	C1	РСДЛА	58	2.69005
105	ILD-SSD	2025	Cardiac	C1	РСДЛА	23	-0.767419
106	ILD-SSD	2025	Cardiac	C1	РСДЛА	23	-0.767419
107	ILD-SSD	2025	Cardiac	C1	РСДЛА	32	0.121644
108	COPD	2025	Cardiac	C1	РСДЛА	45	1.40585
109	ILD-SSD	2025	Cardiac	C1	РСДЛА	28	-0.273495
111	ILD-SSD	2025	Cardiac	C1	РСДЛА	45	1.40585
113	ILD-SSD	2025	Cardiac	C1	РСДЛА	30	-0.0759255
114	ILD-SSD	2025	Cardiac	C1	РСДЛА	23	-0.767419
115	ILD-SSD	2025	Cardiac	C1	РСДЛА	35	0.417999
116	COPD	2025	Cardiac	C1	РСДЛА	22	-0.866204
117	COPD	2025	Cardiac	C1	РСДЛА	25	-0.56985
118	ILD-SSD	2025	Cardiac	C1	РСДЛА	28	-0.273495
119	ILD-SSD	2025	Cardiac	C1	РСДЛА	25	-0.56985
120	ILD-SSD	2025	Cardiac	C1	РСДЛА	25	-0.56985
122	COPD	2025	Cardiac	C1	РСДЛА	25	-0.56985
123	COPD	2025	Cardiac	C1	РСДЛА	40	0.911923
124	COPD	2025	Cardiac	C1	РСДЛА	22	-0.866204
125	ILD-SSD	2025	Cardiac	C1	РСДЛА	35	0.417999
126	ILD-SSD	2025	Cardiac	C1	РСДЛА	20	-1.06377
127	COPD	2025	Cardiac	C1	РСДЛА	22	-0.866204
128	ILD-SSD	2025	Cardiac	C1	РСДЛА	20	-1.06377
130	ILD-SSD	2025	Cardiac	C1	РСДЛА	20	-1.06377
131	ILD-SSD	2025	Cardiac	C1	РСДЛА	30	-0.0759255
132	COPD	2025	Cardiac	C1	РСДЛА	45	1.40585
133	ILD-SSD	2025	Cardiac	C1	РСДЛА	33	0.220429
134	ILD-SSD	2025	Cardiac	C1	РСДЛА	22	-0.866204
135	ILD-SSD	2025	Cardiac	C1	РСДЛА	55	2.3937
136	ILD-SSD	2025	Cardiac	C1	РСДЛА	45	1.40585
137	ILD-SSD	2025	Cardiac	C1	РСДЛА	27	-0.37228
139	ILD-SSD	2025	Cardiac	C1	РСДЛА	25	-0.56985
140	ILD-SSD	2025	Cardiac	C1	РСДЛА	27	-0.37228
142	COPD	2025	Cardiac	C1	РСДЛА	24	-0.668634
143	ILD-SSD	2025	Cardiac	C1	РСДЛА	57	2.59126
144	ILD-SSD	2025	Cardiac	C1	РСДЛА	25	-0.56985
145	ILD-SSD	2025	Cardiac	C1	РСДЛА	20	-1.06377
147	ILD-SSD	2025	Cardiac	C1	РСДЛА	22	-0.866204
148	ILD-SSD	2025	Cardiac	C1	РСДЛА	24	-0.668634
149	ILD-SSD	2025	Cardiac	C1	РСДЛА	23	-0.767419
1	ILD-SSD	2023	Cardiac	C2	ФВ ЛЖ	88	4.33732
2	COPD	2023	Cardiac	C2	ФВ ЛЖ	73	1.74094
5	ILD-SSD	2023	Cardiac	C2	ФВ ЛЖ	68	0.875475
7	ILD-SSD	2023	Cardiac	C2	ФВ ЛЖ	61	-0.336171
10	COPD	2023	Cardiac	C2	ФВ ЛЖ	58	-0.855447
11	ILD-SSD	2023	Cardiac	C2	ФВ ЛЖ	71	1.39475
12	ILD-SSD	2023	Cardiac	C2	ФВ ЛЖ	64	0.183106
13	ILD-SSD	2023	Cardiac	C2	ФВ ЛЖ	67	0.702382
14	ILD-SSD	2023	Cardiac	C2	ФВ ЛЖ	56	-1.20163
15	ILD-SSD	2023	Cardiac	C2	ФВ ЛЖ	65	0.356198
16	ILD-SSD	2023	Cardiac	C2	ФВ ЛЖ	70	1.22166
18	ILD-SSD	2023	Cardiac	C2	ФВ ЛЖ	60	-0.509263
19	ILD-SSD	2023	Cardiac	C2	ФВ ЛЖ	72	1.56784
20	ILD-SSD	2023	Cardiac	C2	ФВ ЛЖ	69	1.04857
21	ILD-SSD	2023	Cardiac	C2	ФВ ЛЖ	67	0.702382
22	ILD-SSD	2023	Cardiac	C2	ФВ ЛЖ	69	1.04857
23	ILD-SSD	2023	Cardiac	C2	ФВ ЛЖ	65	0.356198
24	ILD-SSD	2023	Cardiac	C2	ФВ ЛЖ	66	0.52929
25	COPD	2023	Cardiac	C2	ФВ ЛЖ	63	0.0100136
26	COPD	2023	Cardiac	C2	ФВ ЛЖ	58	-0.855447
27	ILD-SSD	2023	Cardiac	C2	ФВ ЛЖ	67	0.702382
28	ILD-SSD	2023	Cardiac	C2	ФВ ЛЖ	66	0.52929
30	COPD	2023	Cardiac	C2	ФВ ЛЖ	65	0.356198
31	COPD	2023	Cardiac	C2	ФВ ЛЖ	59	-0.682355
32	COPD	2023	Cardiac	C2	ФВ ЛЖ	58	-0.855447
34	ILD-SSD	2023	Cardiac	C2	ФВ ЛЖ	63	0.0100136
35	COPD	2023	Cardiac	C2	ФВ ЛЖ	58	-0.855447
36	ILD-SSD	2023	Cardiac	C2	ФВ ЛЖ	69	1.04857
37	COPD	2023	Cardiac	C2	ФВ ЛЖ	63	0.0100136
38	COPD	2023	Cardiac	C2	ФВ ЛЖ	68	0.875475
39	ILD-SSD	2023	Cardiac	C2	ФВ ЛЖ	64	0.183106
40	ILD-SSD	2023	Cardiac	C2	ФВ ЛЖ	71	1.39475
41	COPD	2023	Cardiac	C2	ФВ ЛЖ	59	-0.682355
42	COPD	2023	Cardiac	C2	ФВ ЛЖ	66	0.52929
43	COPD	2023	Cardiac	C2	ФВ ЛЖ	52	-1.894
44	COPD	2023	Cardiac	C2	ФВ ЛЖ	53	-1.72091
46	COPD	2023	Cardiac	C2	ФВ ЛЖ	51	-2.06709
47	COPD	2023	Cardiac	C2	ФВ ЛЖ	65	0.356198
48	COPD	2023	Cardiac	C2	ФВ ЛЖ	63	0.0100136
49	COPD	2023	Cardiac	C2	ФВ ЛЖ	66	0.52929
50	COPD	2023	Cardiac	C2	ФВ ЛЖ	54	-1.54782
51	COPD	2023	Cardiac	C2	ФВ ЛЖ	66	0.52929
52	COPD	2023	Cardiac	C2	ФВ ЛЖ	62	-0.163079
54	ILD-SSD	2023	Cardiac	C2	ФВ ЛЖ	65	0.356198
55	COPD	2023	Cardiac	C2	ФВ ЛЖ	71	1.39475
58	COPD	2023	Cardiac	C2	ФВ ЛЖ	65	0.356198
59	COPD	2023	Cardiac	C2	ФВ ЛЖ	63	0.0100136
61	COPD	2023	Cardiac	C2	ФВ ЛЖ	52	-1.894
62	COPD	2023	Cardiac	C2	ФВ ЛЖ	62	-0.163079
63	COPD	2023	Cardiac	C2	ФВ ЛЖ	58	-0.855447
64	COPD	2023	Cardiac	C2	ФВ ЛЖ	58	-0.855447
65	ILD-SSD	2023	Cardiac	C2	ФВ ЛЖ	68	0.875475
66	ILD-SSD	2023	Cardiac	C2	ФВ ЛЖ	69	1.04857
67	COPD	2023	Cardiac	C2	ФВ ЛЖ	60	-0.509263
68	ILD-SSD	2023	Cardiac	C2	ФВ ЛЖ	63	0.0100136
69	COPD	2023	Cardiac	C2	ФВ ЛЖ	56	-1.20163
71	COPD	2023	Cardiac	C2	ФВ ЛЖ	69	1.04857
73	COPD	2023	Cardiac	C2	ФВ ЛЖ	52	-1.894
74	COPD	2023	Cardiac	C2	ФВ ЛЖ	67	0.702382
76	COPD	2023	Cardiac	C2	ФВ ЛЖ	55	-1.37472
77	COPD	2023	Cardiac	C2	ФВ ЛЖ	66	0.52929
78	COPD	2023	Cardiac	C2	ФВ ЛЖ	57	-1.02854
79	ILD-SSD	2023	Cardiac	C2	ФВ ЛЖ	67	0.702382
80	COPD	2023	Cardiac	C2	ФВ ЛЖ	58	-0.855447
81	COPD	2023	Cardiac	C2	ФВ ЛЖ	64	0.183106
82	COPD	2023	Cardiac	C2	ФВ ЛЖ	66	0.52929
83	COPD	2023	Cardiac	C2	ФВ ЛЖ	65	0.356198
84	COPD	2023	Cardiac	C2	ФВ ЛЖ	55	-1.37472
85	COPD	2023	Cardiac	C2	ФВ ЛЖ	64	0.183106
86	COPD	2023	Cardiac	C2	ФВ ЛЖ	66	0.52929
87	ILD-SSD	2023	Cardiac	C2	ФВ ЛЖ	60	-0.509263
88	COPD	2023	Cardiac	C2	ФВ ЛЖ	62	-0.163079
89	COPD	2023	Cardiac	C2	ФВ ЛЖ	57	-1.02854
91	ILD-SSD	2023	Cardiac	C2	ФВ ЛЖ	62	-0.163079
92	COPD	2023	Cardiac	C2	ФВ ЛЖ	65	0.356198
93	COPD	2023	Cardiac	C2	ФВ ЛЖ	69	1.04857
94	ILD-SSD	2023	Cardiac	C2	ФВ ЛЖ	51	-2.06709
95	COPD	2023	Cardiac	C2	ФВ ЛЖ	67	0.702382
97	COPD	2023	Cardiac	C2	ФВ ЛЖ	62	-0.163079
98	COPD	2023	Cardiac	C2	ФВ ЛЖ	57	-1.02854
99	COPD	2023	Cardiac	C2	ФВ ЛЖ	67	0.702382
100	COPD	2023	Cardiac	C2	ФВ ЛЖ	50	-2.24019
102	COPD	2023	Cardiac	C2	ФВ ЛЖ	66	0.52929
105	ILD-SSD	2023	Cardiac	C2	ФВ ЛЖ	67	0.702382
106	ILD-SSD	2023	Cardiac	C2	ФВ ЛЖ	70	1.22166
107	ILD-SSD	2023	Cardiac	C2	ФВ ЛЖ	64	0.183106
108	COPD	2023	Cardiac	C2	ФВ ЛЖ	65	0.356198
109	ILD-SSD	2023	Cardiac	C2	ФВ ЛЖ	61	-0.336171
111	ILD-SSD	2023	Cardiac	C2	ФВ ЛЖ	67	0.702382
113	ILD-SSD	2023	Cardiac	C2	ФВ ЛЖ	55	-1.37472
114	ILD-SSD	2023	Cardiac	C2	ФВ ЛЖ	62	-0.163079
115	ILD-SSD	2023	Cardiac	C2	ФВ ЛЖ	65	0.356198
116	COPD	2023	Cardiac	C2	ФВ ЛЖ	58	-0.855447
117	COPD	2023	Cardiac	C2	ФВ ЛЖ	58	-0.855447
118	ILD-SSD	2023	Cardiac	C2	ФВ ЛЖ	60	-0.509263
119	ILD-SSD	2023	Cardiac	C2	ФВ ЛЖ	62	-0.163079
120	ILD-SSD	2023	Cardiac	C2	ФВ ЛЖ	67	0.702382
122	COPD	2023	Cardiac	C2	ФВ ЛЖ	61	-0.336171
123	COPD	2023	Cardiac	C2	ФВ ЛЖ	75	2.08712
124	COPD	2023	Cardiac	C2	ФВ ЛЖ	58	-0.855447
125	ILD-SSD	2023	Cardiac	C2	ФВ ЛЖ	55	-1.37472
126	ILD-SSD	2023	Cardiac	C2	ФВ ЛЖ	67	0.702382
127	COPD	2023	Cardiac	C2	ФВ ЛЖ	67	0.702382
128	ILD-SSD	2023	Cardiac	C2	ФВ ЛЖ	58	-0.855447
130	ILD-SSD	2023	Cardiac	C2	ФВ ЛЖ	69	1.04857
131	ILD-SSD	2023	Cardiac	C2	ФВ ЛЖ	67	0.702382
132	COPD	2023	Cardiac	C2	ФВ ЛЖ	60	-0.509263
133	ILD-SSD	2023	Cardiac	C2	ФВ ЛЖ	60	-0.509263
134	ILD-SSD	2023	Cardiac	C2	ФВ ЛЖ	62	-0.163079
135	ILD-SSD	2023	Cardiac	C2	ФВ ЛЖ	56	-1.20163
136	ILD-SSD	2023	Cardiac	C2	ФВ ЛЖ	56	-1.20163
137	ILD-SSD	2023	Cardiac	C2	ФВ ЛЖ	67	0.702382
139	ILD-SSD	2023	Cardiac	C2	ФВ ЛЖ	61	-0.336171
140	ILD-SSD	2023	Cardiac	C2	ФВ ЛЖ	61	-0.336171
142	COPD	2023	Cardiac	C2	ФВ ЛЖ	67	0.702382
143	ILD-SSD	2023	Cardiac	C2	ФВ ЛЖ	68	0.875475
144	ILD-SSD	2023	Cardiac	C2	ФВ ЛЖ	65	0.356198
145	ILD-SSD	2023	Cardiac	C2	ФВ ЛЖ	57	-1.02854
147	ILD-SSD	2023	Cardiac	C2	ФВ ЛЖ	64	0.183106
148	ILD-SSD	2023	Cardiac	C2	ФВ ЛЖ	66	0.52929
149	ILD-SSD	2023	Cardiac	C2	ФВ ЛЖ	54	-1.54782
1	ILD-SSD	2024	Cardiac	C2	ФВ ЛЖ	68	1.19467
2	COPD	2024	Cardiac	C2	ФВ ЛЖ	50	-2.19333
5	ILD-SSD	2024	Cardiac	C2	ФВ ЛЖ	68	1.19467
7	ILD-SSD	2024	Cardiac	C2	ФВ ЛЖ	59	-0.499333
10	COPD	2024	Cardiac	C2	ФВ ЛЖ	58	-0.687555
11	ILD-SSD	2024	Cardiac	C2	ФВ ЛЖ	57	-0.875777
12	ILD-SSD	2024	Cardiac	C2	ФВ ЛЖ	63	0.253555
13	ILD-SSD	2024	Cardiac	C2	ФВ ЛЖ	60	-0.311111
14	ILD-SSD	2024	Cardiac	C2	ФВ ЛЖ	64	0.441777
15	ILD-SSD	2024	Cardiac	C2	ФВ ЛЖ	55	-1.25222
16	ILD-SSD	2024	Cardiac	C2	ФВ ЛЖ	70	1.57111
18	ILD-SSD	2024	Cardiac	C2	ФВ ЛЖ	65	0.629999
19	ILD-SSD	2024	Cardiac	C2	ФВ ЛЖ	60	-0.311111
20	ILD-SSD	2024	Cardiac	C2	ФВ ЛЖ	65	0.629999
21	ILD-SSD	2024	Cardiac	C2	ФВ ЛЖ	58	-0.687555
22	ILD-SSD	2024	Cardiac	C2	ФВ ЛЖ	61	-0.122889
23	ILD-SSD	2024	Cardiac	C2	ФВ ЛЖ	64	0.441777
24	ILD-SSD	2024	Cardiac	C2	ФВ ЛЖ	69	1.38289
25	COPD	2024	Cardiac	C2	ФВ ЛЖ	60	-0.311111
26	COPD	2024	Cardiac	C2	ФВ ЛЖ	55	-1.25222
27	ILD-SSD	2024	Cardiac	C2	ФВ ЛЖ	55	-1.25222
28	ILD-SSD	2024	Cardiac	C2	ФВ ЛЖ	67	1.00644
30	COPD	2024	Cardiac	C2	ФВ ЛЖ	60	-0.311111
31	COPD	2024	Cardiac	C2	ФВ ЛЖ	59	-0.499333
32	COPD	2024	Cardiac	C2	ФВ ЛЖ	62	0.0653333
34	ILD-SSD	2024	Cardiac	C2	ФВ ЛЖ	58	-0.687555
35	COPD	2024	Cardiac	C2	ФВ ЛЖ	47	-2.758
36	ILD-SSD	2024	Cardiac	C2	ФВ ЛЖ	69	1.38289
37	COPD	2024	Cardiac	C2	ФВ ЛЖ	66	0.818222
38	COPD	2024	Cardiac	C2	ФВ ЛЖ	68	1.19467
39	ILD-SSD	2024	Cardiac	C2	ФВ ЛЖ	61	-0.122889
40	ILD-SSD	2024	Cardiac	C2	ФВ ЛЖ	65	0.629999
41	COPD	2024	Cardiac	C2	ФВ ЛЖ	60	-0.311111
42	COPD	2024	Cardiac	C2	ФВ ЛЖ	63	0.253555
43	COPD	2024	Cardiac	C2	ФВ ЛЖ	67	1.00644
44	COPD	2024	Cardiac	C2	ФВ ЛЖ	55	-1.25222
46	COPD	2024	Cardiac	C2	ФВ ЛЖ	58	-0.687555
47	COPD	2024	Cardiac	C2	ФВ ЛЖ	59	-0.499333
48	COPD	2024	Cardiac	C2	ФВ ЛЖ	60	-0.311111
49	COPD	2024	Cardiac	C2	ФВ ЛЖ	64	0.441777
50	COPD	2024	Cardiac	C2	ФВ ЛЖ	62	0.0653333
51	COPD	2024	Cardiac	C2	ФВ ЛЖ	62	0.0653333
52	COPD	2024	Cardiac	C2	ФВ ЛЖ	62	0.0653333
54	ILD-SSD	2024	Cardiac	C2	ФВ ЛЖ	65	0.629999
55	COPD	2024	Cardiac	C2	ФВ ЛЖ	57	-0.875777
58	COPD	2024	Cardiac	C2	ФВ ЛЖ	55	-1.25222
59	COPD	2024	Cardiac	C2	ФВ ЛЖ	60	-0.311111
61	COPD	2024	Cardiac	C2	ФВ ЛЖ	54	-1.44044
62	COPD	2024	Cardiac	C2	ФВ ЛЖ	62	0.0653333
63	COPD	2024	Cardiac	C2	ФВ ЛЖ	65	0.629999
64	COPD	2024	Cardiac	C2	ФВ ЛЖ	54	-1.44044
65	ILD-SSD	2024	Cardiac	C2	ФВ ЛЖ	65	0.629999
66	ILD-SSD	2024	Cardiac	C2	ФВ ЛЖ	55	-1.25222
67	COPD	2024	Cardiac	C2	ФВ ЛЖ	50	-2.19333
68	ILD-SSD	2024	Cardiac	C2	ФВ ЛЖ	62	0.0653333
69	COPD	2024	Cardiac	C2	ФВ ЛЖ	57	-0.875777
71	COPD	2024	Cardiac	C2	ФВ ЛЖ	66	0.818222
73	COPD	2024	Cardiac	C2	ФВ ЛЖ	51	-2.00511
74	COPD	2024	Cardiac	C2	ФВ ЛЖ	61	-0.122889
76	COPD	2024	Cardiac	C2	ФВ ЛЖ	50	-2.19333
77	COPD	2024	Cardiac	C2	ФВ ЛЖ	64	0.441777
78	COPD	2024	Cardiac	C2	ФВ ЛЖ	55	-1.25222
79	ILD-SSD	2024	Cardiac	C2	ФВ ЛЖ	66	0.818222
80	COPD	2024	Cardiac	C2	ФВ ЛЖ	59	-0.499333
81	COPD	2024	Cardiac	C2	ФВ ЛЖ	65	0.629999
82	COPD	2024	Cardiac	C2	ФВ ЛЖ	66	0.818222
83	COPD	2024	Cardiac	C2	ФВ ЛЖ	64	0.441777
84	COPD	2024	Cardiac	C2	ФВ ЛЖ	60	-0.311111
85	COPD	2024	Cardiac	C2	ФВ ЛЖ	60	-0.311111
86	COPD	2024	Cardiac	C2	ФВ ЛЖ	55	-1.25222
87	ILD-SSD	2024	Cardiac	C2	ФВ ЛЖ	62	0.0653333
88	COPD	2024	Cardiac	C2	ФВ ЛЖ	78	3.07689
89	COPD	2024	Cardiac	C2	ФВ ЛЖ	66	0.818222
91	ILD-SSD	2024	Cardiac	C2	ФВ ЛЖ	60	-0.311111
92	COPD	2024	Cardiac	C2	ФВ ЛЖ	66	0.818222
93	COPD	2024	Cardiac	C2	ФВ ЛЖ	68	1.19467
94	ILD-SSD	2024	Cardiac	C2	ФВ ЛЖ	59	-0.499333
95	COPD	2024	Cardiac	C2	ФВ ЛЖ	68	1.19467
97	COPD	2024	Cardiac	C2	ФВ ЛЖ	65	0.629999
98	COPD	2024	Cardiac	C2	ФВ ЛЖ	57	-0.875777
99	COPD	2024	Cardiac	C2	ФВ ЛЖ	65	0.629999
100	COPD	2024	Cardiac	C2	ФВ ЛЖ	61	-0.122889
102	COPD	2024	Cardiac	C2	ФВ ЛЖ	64	0.441777
105	ILD-SSD	2024	Cardiac	C2	ФВ ЛЖ	63	0.253555
106	ILD-SSD	2024	Cardiac	C2	ФВ ЛЖ	69	1.38289
107	ILD-SSD	2024	Cardiac	C2	ФВ ЛЖ	66	0.818222
108	COPD	2024	Cardiac	C2	ФВ ЛЖ	65	0.629999
109	ILD-SSD	2024	Cardiac	C2	ФВ ЛЖ	60	-0.311111
111	ILD-SSD	2024	Cardiac	C2	ФВ ЛЖ	63	0.253555
113	ILD-SSD	2024	Cardiac	C2	ФВ ЛЖ	55	-1.25222
114	ILD-SSD	2024	Cardiac	C2	ФВ ЛЖ	69	1.38289
115	ILD-SSD	2024	Cardiac	C2	ФВ ЛЖ	64	0.441777
116	COPD	2024	Cardiac	C2	ФВ ЛЖ	62	0.0653333
117	COPD	2024	Cardiac	C2	ФВ ЛЖ	56	-1.064
118	ILD-SSD	2024	Cardiac	C2	ФВ ЛЖ	63	0.253555
119	ILD-SSD	2024	Cardiac	C2	ФВ ЛЖ	62	0.0653333
120	ILD-SSD	2024	Cardiac	C2	ФВ ЛЖ	67	1.00644
122	COPD	2024	Cardiac	C2	ФВ ЛЖ	61	-0.122889
123	COPD	2024	Cardiac	C2	ФВ ЛЖ	60	-0.311111
124	COPD	2024	Cardiac	C2	ФВ ЛЖ	63	0.253555
125	ILD-SSD	2024	Cardiac	C2	ФВ ЛЖ	44	-3.32266
126	ILD-SSD	2024	Cardiac	C2	ФВ ЛЖ	68	1.19467
127	COPD	2024	Cardiac	C2	ФВ ЛЖ	65	0.629999
128	ILD-SSD	2024	Cardiac	C2	ФВ ЛЖ	65	0.629999
130	ILD-SSD	2024	Cardiac	C2	ФВ ЛЖ	69	1.38289
131	ILD-SSD	2024	Cardiac	C2	ФВ ЛЖ	65	0.629999
132	COPD	2024	Cardiac	C2	ФВ ЛЖ	66	0.818222
133	ILD-SSD	2024	Cardiac	C2	ФВ ЛЖ	62	0.0653333
134	ILD-SSD	2024	Cardiac	C2	ФВ ЛЖ	64	0.441777
135	ILD-SSD	2024	Cardiac	C2	ФВ ЛЖ	58	-0.687555
136	ILD-SSD	2024	Cardiac	C2	ФВ ЛЖ	60	-0.311111
137	ILD-SSD	2024	Cardiac	C2	ФВ ЛЖ	66	0.818222
139	ILD-SSD	2024	Cardiac	C2	ФВ ЛЖ	57	-0.875777
140	ILD-SSD	2024	Cardiac	C2	ФВ ЛЖ	58	-0.687555
142	COPD	2024	Cardiac	C2	ФВ ЛЖ	69	1.38289
143	ILD-SSD	2024	Cardiac	C2	ФВ ЛЖ	53	-1.62867
144	ILD-SSD	2024	Cardiac	C2	ФВ ЛЖ	65	0.629999
145	ILD-SSD	2024	Cardiac	C2	ФВ ЛЖ	57	-0.875777
147	ILD-SSD	2024	Cardiac	C2	ФВ ЛЖ	65	0.629999
148	ILD-SSD	2024	Cardiac	C2	ФВ ЛЖ	68	1.19467
149	ILD-SSD	2024	Cardiac	C2	ФВ ЛЖ	68	1.19467
1	ILD-SSD	2025	Cardiac	C2	ФВ ЛЖ	60	0.518703
2	COPD	2025	Cardiac	C2	ФВ ЛЖ	54	-0.865776
5	ILD-SSD	2025	Cardiac	C2	ФВ ЛЖ	54	-0.865776
7	ILD-SSD	2025	Cardiac	C2	ФВ ЛЖ	56	-0.404283
10	COPD	2025	Cardiac	C2	ФВ ЛЖ	52	-1.32727
11	ILD-SSD	2025	Cardiac	C2	ФВ ЛЖ	53	-1.09652
12	ILD-SSD	2025	Cardiac	C2	ФВ ЛЖ	60	0.518703
13	ILD-SSD	2025	Cardiac	C2	ФВ ЛЖ	58	0.0572098
14	ILD-SSD	2025	Cardiac	C2	ФВ ЛЖ	58	0.0572098
15	ILD-SSD	2025	Cardiac	C2	ФВ ЛЖ	52	-1.32727
16	ILD-SSD	2025	Cardiac	C2	ФВ ЛЖ	62	0.980195
18	ILD-SSD	2025	Cardiac	C2	ФВ ЛЖ	58	0.0572098
19	ILD-SSD	2025	Cardiac	C2	ФВ ЛЖ	60	0.518703
20	ILD-SSD	2025	Cardiac	C2	ФВ ЛЖ	62	0.980195
21	ILD-SSD	2025	Cardiac	C2	ФВ ЛЖ	53	-1.09652
22	ILD-SSD	2025	Cardiac	C2	ФВ ЛЖ	56	-0.404283
23	ILD-SSD	2025	Cardiac	C2	ФВ ЛЖ	61	0.749449
24	ILD-SSD	2025	Cardiac	C2	ФВ ЛЖ	62	0.980195
25	COPD	2025	Cardiac	C2	ФВ ЛЖ	56	-0.404283
26	COPD	2025	Cardiac	C2	ФВ ЛЖ	52	-1.32727
27	ILD-SSD	2025	Cardiac	C2	ФВ ЛЖ	52	-1.32727
28	ILD-SSD	2025	Cardiac	C2	ФВ ЛЖ	64	1.44169
30	COPD	2025	Cardiac	C2	ФВ ЛЖ	58	0.0572098
31	COPD	2025	Cardiac	C2	ФВ ЛЖ	58	0.0572098
32	COPD	2025	Cardiac	C2	ФВ ЛЖ	57	-0.173537
34	ILD-SSD	2025	Cardiac	C2	ФВ ЛЖ	65	1.67243
35	COPD	2025	Cardiac	C2	ФВ ЛЖ	45	-2.94249
36	ILD-SSD	2025	Cardiac	C2	ФВ ЛЖ	65	1.67243
37	COPD	2025	Cardiac	C2	ФВ ЛЖ	60	0.518703
38	COPD	2025	Cardiac	C2	ФВ ЛЖ	64	1.44169
39	ILD-SSD	2025	Cardiac	C2	ФВ ЛЖ	58	0.0572098
40	ILD-SSD	2025	Cardiac	C2	ФВ ЛЖ	61	0.749449
41	COPD	2025	Cardiac	C2	ФВ ЛЖ	60	0.518703
42	COPD	2025	Cardiac	C2	ФВ ЛЖ	60	0.518703
43	COPD	2025	Cardiac	C2	ФВ ЛЖ	61	0.749449
44	COPD	2025	Cardiac	C2	ФВ ЛЖ	52	-1.32727
46	COPD	2025	Cardiac	C2	ФВ ЛЖ	53	-1.09652
47	COPD	2025	Cardiac	C2	ФВ ЛЖ	56	-0.404283
48	COPD	2025	Cardiac	C2	ФВ ЛЖ	56	-0.404283
49	COPD	2025	Cardiac	C2	ФВ ЛЖ	61	0.749449
50	COPD	2025	Cardiac	C2	ФВ ЛЖ	52	-1.32727
51	COPD	2025	Cardiac	C2	ФВ ЛЖ	59	0.287956
52	COPD	2025	Cardiac	C2	ФВ ЛЖ	58	0.0572098
54	ILD-SSD	2025	Cardiac	C2	ФВ ЛЖ	63	1.21094
55	COPD	2025	Cardiac	C2	ФВ ЛЖ	59	0.287956
58	COPD	2025	Cardiac	C2	ФВ ЛЖ	62	0.980195
59	COPD	2025	Cardiac	C2	ФВ ЛЖ	58	0.0572098
61	COPD	2025	Cardiac	C2	ФВ ЛЖ	52	-1.32727
62	COPD	2025	Cardiac	C2	ФВ ЛЖ	58	0.0572098
63	COPD	2025	Cardiac	C2	ФВ ЛЖ	60	0.518703
64	COPD	2025	Cardiac	C2	ФВ ЛЖ	53	-1.09652
65	ILD-SSD	2025	Cardiac	C2	ФВ ЛЖ	60	0.518703
66	ILD-SSD	2025	Cardiac	C2	ФВ ЛЖ	52	-1.32727
67	COPD	2025	Cardiac	C2	ФВ ЛЖ	63	1.21094
68	ILD-SSD	2025	Cardiac	C2	ФВ ЛЖ	59	0.287956
69	COPD	2025	Cardiac	C2	ФВ ЛЖ	54	-0.865776
71	COPD	2025	Cardiac	C2	ФВ ЛЖ	60	0.518703
73	COPD	2025	Cardiac	C2	ФВ ЛЖ	50	-1.78876
74	COPD	2025	Cardiac	C2	ФВ ЛЖ	58	0.0572098
76	COPD	2025	Cardiac	C2	ФВ ЛЖ	50	-1.78876
77	COPD	2025	Cardiac	C2	ФВ ЛЖ	60	0.518703
78	COPD	2025	Cardiac	C2	ФВ ЛЖ	54	-0.865776
79	ILD-SSD	2025	Cardiac	C2	ФВ ЛЖ	64	1.44169
80	COPD	2025	Cardiac	C2	ФВ ЛЖ	56	-0.404283
81	COPD	2025	Cardiac	C2	ФВ ЛЖ	67	2.13393
82	COPD	2025	Cardiac	C2	ФВ ЛЖ	56	-0.404283
83	COPD	2025	Cardiac	C2	ФВ ЛЖ	56	-0.404283
84	COPD	2025	Cardiac	C2	ФВ ЛЖ	56	-0.404283
85	COPD	2025	Cardiac	C2	ФВ ЛЖ	56	-0.404283
86	COPD	2025	Cardiac	C2	ФВ ЛЖ	52	-1.32727
87	ILD-SSD	2025	Cardiac	C2	ФВ ЛЖ	59	0.287956
88	COPD	2025	Cardiac	C2	ФВ ЛЖ	65	1.67243
89	COPD	2025	Cardiac	C2	ФВ ЛЖ	52	-1.32727
91	ILD-SSD	2025	Cardiac	C2	ФВ ЛЖ	54	-0.865776
92	COPD	2025	Cardiac	C2	ФВ ЛЖ	61	0.749449
93	COPD	2025	Cardiac	C2	ФВ ЛЖ	64	1.44169
94	ILD-SSD	2025	Cardiac	C2	ФВ ЛЖ	54	-0.865776
95	COPD	2025	Cardiac	C2	ФВ ЛЖ	64	1.44169
97	COPD	2025	Cardiac	C2	ФВ ЛЖ	60	0.518703
98	COPD	2025	Cardiac	C2	ФВ ЛЖ	52	-1.32727
99	COPD	2025	Cardiac	C2	ФВ ЛЖ	62	0.980195
100	COPD	2025	Cardiac	C2	ФВ ЛЖ	55	-0.635029
102	COPD	2025	Cardiac	C2	ФВ ЛЖ	56	-0.404283
105	ILD-SSD	2025	Cardiac	C2	ФВ ЛЖ	60	0.518703
106	ILD-SSD	2025	Cardiac	C2	ФВ ЛЖ	60	0.518703
107	ILD-SSD	2025	Cardiac	C2	ФВ ЛЖ	62	0.980195
108	COPD	2025	Cardiac	C2	ФВ ЛЖ	56	-0.404283
109	ILD-SSD	2025	Cardiac	C2	ФВ ЛЖ	56	-0.404283
111	ILD-SSD	2025	Cardiac	C2	ФВ ЛЖ	60	0.518703
113	ILD-SSD	2025	Cardiac	C2	ФВ ЛЖ	52	-1.32727
114	ILD-SSD	2025	Cardiac	C2	ФВ ЛЖ	63	1.21094
115	ILD-SSD	2025	Cardiac	C2	ФВ ЛЖ	57	-0.173537
116	COPD	2025	Cardiac	C2	ФВ ЛЖ	59	0.287956
117	COPD	2025	Cardiac	C2	ФВ ЛЖ	55	-0.635029
118	ILD-SSD	2025	Cardiac	C2	ФВ ЛЖ	58	0.0572098
119	ILD-SSD	2025	Cardiac	C2	ФВ ЛЖ	56	-0.404283
120	ILD-SSD	2025	Cardiac	C2	ФВ ЛЖ	63	1.21094
122	COPD	2025	Cardiac	C2	ФВ ЛЖ	59	0.287956
123	COPD	2025	Cardiac	C2	ФВ ЛЖ	57	-0.173537
124	COPD	2025	Cardiac	C2	ФВ ЛЖ	60	0.518703
125	ILD-SSD	2025	Cardiac	C2	ФВ ЛЖ	43	-3.40399
126	ILD-SSD	2025	Cardiac	C2	ФВ ЛЖ	64	1.44169
127	COPD	2025	Cardiac	C2	ФВ ЛЖ	60	0.518703
128	ILD-SSD	2025	Cardiac	C2	ФВ ЛЖ	60	0.518703
130	ILD-SSD	2025	Cardiac	C2	ФВ ЛЖ	63	1.21094
131	ILD-SSD	2025	Cardiac	C2	ФВ ЛЖ	60	0.518703
132	COPD	2025	Cardiac	C2	ФВ ЛЖ	60	0.518703
133	ILD-SSD	2025	Cardiac	C2	ФВ ЛЖ	58	0.0572098
134	ILD-SSD	2025	Cardiac	C2	ФВ ЛЖ	60	0.518703
135	ILD-SSD	2025	Cardiac	C2	ФВ ЛЖ	52	-1.32727
136	ILD-SSD	2025	Cardiac	C2	ФВ ЛЖ	54	-0.865776
137	ILD-SSD	2025	Cardiac	C2	ФВ ЛЖ	62	0.980195
139	ILD-SSD	2025	Cardiac	C2	ФВ ЛЖ	53	-1.09652
140	ILD-SSD	2025	Cardiac	C2	ФВ ЛЖ	54	-0.865776
142	COPD	2025	Cardiac	C2	ФВ ЛЖ	63	1.21094
143	ILD-SSD	2025	Cardiac	C2	ФВ ЛЖ	51	-1.55801
144	ILD-SSD	2025	Cardiac	C2	ФВ ЛЖ	60	0.518703
145	ILD-SSD	2025	Cardiac	C2	ФВ ЛЖ	53	-1.09652
147	ILD-SSD	2025	Cardiac	C2	ФВ ЛЖ	62	0.980195
148	ILD-SSD	2025	Cardiac	C2	ФВ ЛЖ	63	1.21094
149	ILD-SSD	2025	Cardiac	C2	ФВ ЛЖ	60	0.518703
1	ILD-SSD	2023	Cardiac	C3	MR-proANP	86.744	0.698619
2	COPD	2023	Cardiac	C3	MR-proANP	110.969	1.09601
5	ILD-SSD	2023	Cardiac	C3	MR-proANP	24.86	-0.316534
7	ILD-SSD	2023	Cardiac	C3	MR-proANP	110.969	1.09601
10	COPD	2023	Cardiac	C3	MR-proANP	11.86	-0.529787
11	ILD-SSD	2023	Cardiac	C3	MR-proANP	6.158	-0.623324
12	ILD-SSD	2023	Cardiac	C3	MR-proANP	225.66	2.97742
13	ILD-SSD	2023	Cardiac	C3	MR-proANP	4.79	-0.645765
14	ILD-SSD	2023	Cardiac	C3	MR-proANP	2.509	-0.683183
15	ILD-SSD	2023	Cardiac	C3	MR-proANP	31.246	-0.211777
16	ILD-SSD	2023	Cardiac	C3	MR-proANP	9.807	-0.563465
18	ILD-SSD	2023	Cardiac	C3	MR-proANP	17.333	-0.440008
19	ILD-SSD	2023	Cardiac	C3	MR-proANP	4.333	-0.653261
20	ILD-SSD	2023	Cardiac	C3	MR-proANP	133.485	1.46536
21	ILD-SSD	2023	Cardiac	C3	MR-proANP	2.509	-0.683183
22	ILD-SSD	2023	Cardiac	C3	MR-proANP	35.417	-0.143355
23	ILD-SSD	2023	Cardiac	C3	MR-proANP	59.135	0.245718
24	ILD-SSD	2023	Cardiac	C3	MR-proANP	92.474	0.792615
25	COPD	2023	Cardiac	C3	MR-proANP	4.561	-0.649521
26	COPD	2023	Cardiac	C3	MR-proANP	7.526	-0.600883
27	ILD-SSD	2023	Cardiac	C3	MR-proANP	7.754	-0.597143
28	ILD-SSD	2023	Cardiac	C3	MR-proANP	12.796	-0.514433
30	COPD	2023	Cardiac	C3	MR-proANP	35.579	-0.140698
31	COPD	2023	Cardiac	C3	MR-proANP	26.684	-0.286613
32	COPD	2023	Cardiac	C3	MR-proANP	28.509	-0.256675
34	ILD-SSD	2023	Cardiac	C3	MR-proANP	8.895	-0.578426
35	COPD	2023	Cardiac	C3	MR-proANP	30.79	-0.219257
36	ILD-SSD	2023	Cardiac	C3	MR-proANP	7.298	-0.604623
37	COPD	2023	Cardiac	C3	MR-proANP	8.211	-0.589646
38	COPD	2023	Cardiac	C3	MR-proANP	12.544	-0.518567
39	ILD-SSD	2023	Cardiac	C3	MR-proANP	70.353	0.429739
40	ILD-SSD	2023	Cardiac	C3	MR-proANP	72.807	0.469995
41	COPD	2023	Cardiac	C3	MR-proANP	4.561	-0.649521
42	COPD	2023	Cardiac	C3	MR-proANP	3.421	-0.668222
43	COPD	2023	Cardiac	C3	MR-proANP	9.123	-0.574686
44	COPD	2023	Cardiac	C3	MR-proANP	30.79	-0.219257
46	COPD	2023	Cardiac	C3	MR-proANP	4.79	-0.645765
47	COPD	2023	Cardiac	C3	MR-proANP	4.105	-0.657002
48	COPD	2023	Cardiac	C3	MR-proANP	120.619	1.25431
49	COPD	2023	Cardiac	C3	MR-proANP	3.421	-0.668222
50	COPD	2023	Cardiac	C3	MR-proANP	2.737	-0.679442
51	COPD	2023	Cardiac	C3	MR-proANP	11.632	-0.533528
52	COPD	2023	Cardiac	C3	MR-proANP	9.351	-0.570945
54	ILD-SSD	2023	Cardiac	C3	MR-proANP	31.246	-0.211777
55	COPD	2023	Cardiac	C3	MR-proANP	4.561	-0.649521
58	COPD	2023	Cardiac	C3	MR-proANP	3.877	-0.660742
59	COPD	2023	Cardiac	C3	MR-proANP	5.018	-0.642025
61	COPD	2023	Cardiac	C3	MR-proANP	3.877	-0.660742
62	COPD	2023	Cardiac	C3	MR-proANP	22.579	-0.353952
63	COPD	2023	Cardiac	C3	MR-proANP	2.965	-0.675702
64	COPD	2023	Cardiac	C3	MR-proANP	9.807	-0.563465
65	ILD-SSD	2023	Cardiac	C3	MR-proANP	26.684	-0.286613
66	ILD-SSD	2023	Cardiac	C3	MR-proANP	2.509	-0.683183
67	COPD	2023	Cardiac	C3	MR-proANP	31.246	-0.211777
68	ILD-SSD	2023	Cardiac	C3	MR-proANP	96.495	0.858576
69	COPD	2023	Cardiac	C3	MR-proANP	18.246	-0.425031
71	COPD	2023	Cardiac	C3	MR-proANP	6.386	-0.619584
73	COPD	2023	Cardiac	C3	MR-proANP	71.217	0.443912
74	COPD	2023	Cardiac	C3	MR-proANP	17.9	-0.430707
76	COPD	2023	Cardiac	C3	MR-proANP	5.93	-0.627064
77	COPD	2023	Cardiac	C3	MR-proANP	4.561	-0.649521
78	COPD	2023	Cardiac	C3	MR-proANP	26.491	-0.289779
79	ILD-SSD	2023	Cardiac	C3	MR-proANP	27.472	-0.273686
80	COPD	2023	Cardiac	C3	MR-proANP	4.333	-0.653261
81	COPD	2023	Cardiac	C3	MR-proANP	23.263	-0.342731
82	COPD	2023	Cardiac	C3	MR-proANP	34.439	-0.159399
83	COPD	2023	Cardiac	C3	MR-proANP	15.053	-0.477409
84	COPD	2023	Cardiac	C3	MR-proANP	5.702	-0.630804
85	COPD	2023	Cardiac	C3	MR-proANP	36.276	-0.129264
86	COPD	2023	Cardiac	C3	MR-proANP	63.587	0.318749
87	ILD-SSD	2023	Cardiac	C3	MR-proANP	47.895	0.0613353
88	COPD	2023	Cardiac	C3	MR-proANP	17.895	-0.430789
89	COPD	2023	Cardiac	C3	MR-proANP	73.363	0.479116
91	ILD-SSD	2023	Cardiac	C3	MR-proANP	96.894	0.865121
92	COPD	2023	Cardiac	C3	MR-proANP	20.625	-0.386005
93	COPD	2023	Cardiac	C3	MR-proANP	260.7	3.55222
94	ILD-SSD	2023	Cardiac	C3	MR-proANP	97.254	0.871027
95	COPD	2023	Cardiac	C3	MR-proANP	48.693	0.0744258
97	COPD	2023	Cardiac	C3	MR-proANP	25.041	-0.313565
98	COPD	2023	Cardiac	C3	MR-proANP	26.888	-0.283266
99	COPD	2023	Cardiac	C3	MR-proANP	10.843	-0.54647
100	COPD	2023	Cardiac	C3	MR-proANP	22.327	-0.358085
102	COPD	2023	Cardiac	C3	MR-proANP	16.461	-0.454312
105	ILD-SSD	2023	Cardiac	C3	MR-proANP	132.483	1.44893
106	ILD-SSD	2023	Cardiac	C3	MR-proANP	25.454	-0.30679
107	ILD-SSD	2023	Cardiac	C3	MR-proANP	22.959	-0.347718
108	COPD	2023	Cardiac	C3	MR-proANP	66.322	0.363614
109	ILD-SSD	2023	Cardiac	C3	MR-proANP	17.355	-0.439647
111	ILD-SSD	2023	Cardiac	C3	MR-proANP	61.667	0.287253
113	ILD-SSD	2023	Cardiac	C3	MR-proANP	5.539	-0.633478
114	ILD-SSD	2023	Cardiac	C3	MR-proANP	58.855	0.241125
115	ILD-SSD	2023	Cardiac	C3	MR-proANP	14.643	-0.484135
116	COPD	2023	Cardiac	C3	MR-proANP	82.53	0.629492
117	COPD	2023	Cardiac	C3	MR-proANP	32.043	-0.198703
118	ILD-SSD	2023	Cardiac	C3	MR-proANP	15.785	-0.465401
119	ILD-SSD	2023	Cardiac	C3	MR-proANP	25.659	-0.303427
120	ILD-SSD	2023	Cardiac	C3	MR-proANP	170.149	2.06681
122	COPD	2023	Cardiac	C3	MR-proANP	12.513	-0.519076
123	COPD	2023	Cardiac	C3	MR-proANP	56.134	0.196489
124	COPD	2023	Cardiac	C3	MR-proANP	453.673	6.71777
125	ILD-SSD	2023	Cardiac	C3	MR-proANP	53.549	0.154084
126	ILD-SSD	2023	Cardiac	C3	MR-proANP	31.907	-0.200934
127	COPD	2023	Cardiac	C3	MR-proANP	32.302	-0.194454
128	ILD-SSD	2023	Cardiac	C3	MR-proANP	23.168	-0.34429
130	ILD-SSD	2023	Cardiac	C3	MR-proANP	37.673	-0.106348
131	ILD-SSD	2023	Cardiac	C3	MR-proANP	10.211	-0.556838
132	COPD	2023	Cardiac	C3	MR-proANP	18.895	-0.414384
133	ILD-SSD	2023	Cardiac	C3	MR-proANP	66.141	0.360645
134	ILD-SSD	2023	Cardiac	C3	MR-proANP	86.684	0.697635
135	ILD-SSD	2023	Cardiac	C3	MR-proANP	144.245	1.64187
136	ILD-SSD	2023	Cardiac	C3	MR-proANP	246.197	3.31431
137	ILD-SSD	2023	Cardiac	C3	MR-proANP	82.713	0.632494
139	ILD-SSD	2023	Cardiac	C3	MR-proANP	14.414	-0.487891
140	ILD-SSD	2023	Cardiac	C3	MR-proANP	5.277	-0.637776
142	COPD	2023	Cardiac	C3	MR-proANP	32.894	-0.184743
143	ILD-SSD	2023	Cardiac	C3	MR-proANP	72.462	0.464336
144	ILD-SSD	2023	Cardiac	C3	MR-proANP	30.716	-0.220471
145	ILD-SSD	2023	Cardiac	C3	MR-proANP	20.41	-0.389532
147	ILD-SSD	2023	Cardiac	C3	MR-proANP	121.879	1.27498
148	ILD-SSD	2023	Cardiac	C3	MR-proANP	47.196	0.0498688
149	ILD-SSD	2023	Cardiac	C3	MR-proANP	34.464	-0.158989
1	ILD-SSD	2024	Cardiac	C3	MR-proANP	76.933	0.486108
2	COPD	2024	Cardiac	C3	MR-proANP	90.723	0.732441
5	ILD-SSD	2024	Cardiac	C3	MR-proANP	58.503	0.15689
7	ILD-SSD	2024	Cardiac	C3	MR-proANP	90.248	0.723956
10	COPD	2024	Cardiac	C3	MR-proANP	16.731	-0.589289
11	ILD-SSD	2024	Cardiac	C3	MR-proANP	18.238	-0.562369
12	ILD-SSD	2024	Cardiac	C3	MR-proANP	76.421	0.476962
13	ILD-SSD	2024	Cardiac	C3	MR-proANP	65.236	0.277163
14	ILD-SSD	2024	Cardiac	C3	MR-proANP	29.846	-0.355014
15	ILD-SSD	2024	Cardiac	C3	MR-proANP	54.756	0.0899571
16	ILD-SSD	2024	Cardiac	C3	MR-proANP	10.701	-0.697004
18	ILD-SSD	2024	Cardiac	C3	MR-proANP	36.603	-0.234313
19	ILD-SSD	2024	Cardiac	C3	MR-proANP	8.547	-0.735481
20	ILD-SSD	2024	Cardiac	C3	MR-proANP	67.229	0.312764
21	ILD-SSD	2024	Cardiac	C3	MR-proANP	18.676	-0.554545
22	ILD-SSD	2024	Cardiac	C3	MR-proANP	29.433	-0.362392
23	ILD-SSD	2024	Cardiac	C3	MR-proANP	68.413	0.333914
24	ILD-SSD	2024	Cardiac	C3	MR-proANP	72.04	0.398704
25	COPD	2024	Cardiac	C3	MR-proANP	10.167	-0.706543
26	COPD	2024	Cardiac	C3	MR-proANP	14.643	-0.626588
27	ILD-SSD	2024	Cardiac	C3	MR-proANP	2.473	-0.843982
28	ILD-SSD	2024	Cardiac	C3	MR-proANP	42.042	-0.137155
30	COPD	2024	Cardiac	C3	MR-proANP	12.062	-0.672692
31	COPD	2024	Cardiac	C3	MR-proANP	46.011	-0.0662562
32	COPD	2024	Cardiac	C3	MR-proANP	38.971	-0.192013
34	ILD-SSD	2024	Cardiac	C3	MR-proANP	21.692	-0.50067
35	COPD	2024	Cardiac	C3	MR-proANP	57.862	0.14544
36	ILD-SSD	2024	Cardiac	C3	MR-proANP	42.727	-0.124919
37	COPD	2024	Cardiac	C3	MR-proANP	29.225	-0.366107
38	COPD	2024	Cardiac	C3	MR-proANP	21.479	-0.504475
39	ILD-SSD	2024	Cardiac	C3	MR-proANP	27.531	-0.396367
40	ILD-SSD	2024	Cardiac	C3	MR-proANP	141.535	1.6401
41	COPD	2024	Cardiac	C3	MR-proANP	23.235	-0.473107
42	COPD	2024	Cardiac	C3	MR-proANP	7.204	-0.759472
43	COPD	2024	Cardiac	C3	MR-proANP	28.511	-0.378861
44	COPD	2024	Cardiac	C3	MR-proANP	27.531	-0.396367
46	COPD	2024	Cardiac	C3	MR-proANP	12.777	-0.65992
47	COPD	2024	Cardiac	C3	MR-proANP	11.647	-0.680106
48	COPD	2024	Cardiac	C3	MR-proANP	173.026	2.20263
49	COPD	2024	Cardiac	C3	MR-proANP	13.683	-0.643736
50	COPD	2024	Cardiac	C3	MR-proANP	24.408	-0.452154
51	COPD	2024	Cardiac	C3	MR-proANP	89.709	0.714328
52	COPD	2024	Cardiac	C3	MR-proANP	20.267	-0.526125
54	ILD-SSD	2024	Cardiac	C3	MR-proANP	61.058	0.202531
55	COPD	2024	Cardiac	C3	MR-proANP	35.827	-0.248175
58	COPD	2024	Cardiac	C3	MR-proANP	5.137	-0.796395
59	COPD	2024	Cardiac	C3	MR-proANP	14.636	-0.626713
61	COPD	2024	Cardiac	C3	MR-proANP	4.542	-0.807023
62	COPD	2024	Cardiac	C3	MR-proANP	80.555	0.550808
63	COPD	2024	Cardiac	C3	MR-proANP	11.093	-0.690002
64	COPD	2024	Cardiac	C3	MR-proANP	44.505	-0.0931581
65	ILD-SSD	2024	Cardiac	C3	MR-proANP	36.441	-0.237207
66	ILD-SSD	2024	Cardiac	C3	MR-proANP	73.122	0.418032
67	COPD	2024	Cardiac	C3	MR-proANP	19.776	-0.534896
68	ILD-SSD	2024	Cardiac	C3	MR-proANP	22.756	-0.481664
69	COPD	2024	Cardiac	C3	MR-proANP	3.897	-0.818545
71	COPD	2024	Cardiac	C3	MR-proANP	8.114	-0.743216
73	COPD	2024	Cardiac	C3	MR-proANP	74.852	0.448935
74	COPD	2024	Cardiac	C3	MR-proANP	12.347	-0.667601
76	COPD	2024	Cardiac	C3	MR-proANP	12.689	-0.661492
77	COPD	2024	Cardiac	C3	MR-proANP	7.667	-0.751201
78	COPD	2024	Cardiac	C3	MR-proANP	53.943	0.0754343
79	ILD-SSD	2024	Cardiac	C3	MR-proANP	10.167	-0.706543
80	COPD	2024	Cardiac	C3	MR-proANP	31.665	-0.322521
81	COPD	2024	Cardiac	C3	MR-proANP	27.96	-0.388704
82	COPD	2024	Cardiac	C3	MR-proANP	38.971	-0.192013
83	COPD	2024	Cardiac	C3	MR-proANP	10.167	-0.706543
84	COPD	2024	Cardiac	C3	MR-proANP	13.027	-0.655454
85	COPD	2024	Cardiac	C3	MR-proANP	20.008	-0.530752
86	COPD	2024	Cardiac	C3	MR-proANP	64.004	0.255155
87	ILD-SSD	2024	Cardiac	C3	MR-proANP	53.765	0.0722547
88	COPD	2024	Cardiac	C3	MR-proANP	37.96	-0.210072
89	COPD	2024	Cardiac	C3	MR-proANP	67.229	0.312764
91	ILD-SSD	2024	Cardiac	C3	MR-proANP	93.483	0.781743
92	COPD	2024	Cardiac	C3	MR-proANP	40.012	-0.173417
93	COPD	2024	Cardiac	C3	MR-proANP	325.687	4.92964
94	ILD-SSD	2024	Cardiac	C3	MR-proANP	45.252	-0.0798143
95	COPD	2024	Cardiac	C3	MR-proANP	57.746	0.143368
97	COPD	2024	Cardiac	C3	MR-proANP	45.417	-0.0768669
98	COPD	2024	Cardiac	C3	MR-proANP	37.018	-0.2269
99	COPD	2024	Cardiac	C3	MR-proANP	33.617	-0.287652
100	COPD	2024	Cardiac	C3	MR-proANP	39.776	-0.177633
102	COPD	2024	Cardiac	C3	MR-proANP	81.141	0.561276
105	ILD-SSD	2024	Cardiac	C3	MR-proANP	154.486	1.87145
106	ILD-SSD	2024	Cardiac	C3	MR-proANP	46.731	-0.0533947
107	ILD-SSD	2024	Cardiac	C3	MR-proANP	26.22	-0.419786
108	COPD	2024	Cardiac	C3	MR-proANP	41.647	-0.144211
109	ILD-SSD	2024	Cardiac	C3	MR-proANP	13.182	-0.652686
111	ILD-SSD	2024	Cardiac	C3	MR-proANP	60.62	0.194707
113	ILD-SSD	2024	Cardiac	C3	MR-proANP	10.863	-0.69411
114	ILD-SSD	2024	Cardiac	C3	MR-proANP	65.764	0.286595
115	ILD-SSD	2024	Cardiac	C3	MR-proANP	12	-0.6738
116	COPD	2024	Cardiac	C3	MR-proANP	42	-0.137905
117	COPD	2024	Cardiac	C3	MR-proANP	62.118	0.221466
118	ILD-SSD	2024	Cardiac	C3	MR-proANP	57.018	0.130364
119	ILD-SSD	2024	Cardiac	C3	MR-proANP	44.322	-0.0964271
120	ILD-SSD	2024	Cardiac	C3	MR-proANP	133.773	1.50145
122	COPD	2024	Cardiac	C3	MR-proANP	13.025	-0.65549
123	COPD	2024	Cardiac	C3	MR-proANP	44.004	-0.102108
124	COPD	2024	Cardiac	C3	MR-proANP	465.486	7.42689
125	ILD-SSD	2024	Cardiac	C3	MR-proANP	72.673	0.410011
126	ILD-SSD	2024	Cardiac	C3	MR-proANP	42.347	-0.131707
127	COPD	2024	Cardiac	C3	MR-proANP	32	-0.316537
128	ILD-SSD	2024	Cardiac	C3	MR-proANP	61.665	0.213374
130	ILD-SSD	2024	Cardiac	C3	MR-proANP	68.337	0.332557
131	ILD-SSD	2024	Cardiac	C3	MR-proANP	43.025	-0.119596
132	COPD	2024	Cardiac	C3	MR-proANP	16.723	-0.589432
133	ILD-SSD	2024	Cardiac	C3	MR-proANP	14.945	-0.621193
134	ILD-SSD	2024	Cardiac	C3	MR-proANP	66.771	0.304583
135	ILD-SSD	2024	Cardiac	C3	MR-proANP	120.523	1.26476
136	ILD-SSD	2024	Cardiac	C3	MR-proANP	126.66	1.37439
137	ILD-SSD	2024	Cardiac	C3	MR-proANP	65.499	0.281861
139	ILD-SSD	2024	Cardiac	C3	MR-proANP	49.776	0.000998565
140	ILD-SSD	2024	Cardiac	C3	MR-proANP	25.632	-0.430289
142	COPD	2024	Cardiac	C3	MR-proANP	48.413	-0.0233489
143	ILD-SSD	2024	Cardiac	C3	MR-proANP	80.164	0.543824
144	ILD-SSD	2024	Cardiac	C3	MR-proANP	42.968	-0.120614
145	ILD-SSD	2024	Cardiac	C3	MR-proANP	26.686	-0.411462
147	ILD-SSD	2024	Cardiac	C3	MR-proANP	49.378	-0.00611097
148	ILD-SSD	2024	Cardiac	C3	MR-proANP	22	-0.495168
149	ILD-SSD	2024	Cardiac	C3	MR-proANP	59.964	0.182988
1	ILD-SSD	2025	Cardiac	C3	MR-proANP	68.582	0.105977
2	COPD	2025	Cardiac	C3	MR-proANP	98.642	0.609338
5	ILD-SSD	2025	Cardiac	C3	MR-proANP	64.755	0.0418927
7	ILD-SSD	2025	Cardiac	C3	MR-proANP	95.82	0.562083
10	COPD	2025	Cardiac	C3	MR-proANP	23.141	-0.654943
11	ILD-SSD	2025	Cardiac	C3	MR-proANP	30.382	-0.533691
12	ILD-SSD	2025	Cardiac	C3	MR-proANP	123.44	1.02459
13	ILD-SSD	2025	Cardiac	C3	MR-proANP	86.283	0.402384
14	ILD-SSD	2025	Cardiac	C3	MR-proANP	36.624	-0.429167
15	ILD-SSD	2025	Cardiac	C3	MR-proANP	78.675	0.274986
16	ILD-SSD	2025	Cardiac	C3	MR-proANP	13.375	-0.818476
18	ILD-SSD	2025	Cardiac	C3	MR-proANP	52.631	-0.161126
19	ILD-SSD	2025	Cardiac	C3	MR-proANP	14.471	-0.800124
20	ILD-SSD	2025	Cardiac	C3	MR-proANP	98.226	0.602372
21	ILD-SSD	2025	Cardiac	C3	MR-proANP	35.6	-0.446314
22	ILD-SSD	2025	Cardiac	C3	MR-proANP	69.433	0.120227
23	ILD-SSD	2025	Cardiac	C3	MR-proANP	87.412	0.421289
24	ILD-SSD	2025	Cardiac	C3	MR-proANP	57.408	-0.0811344
25	COPD	2025	Cardiac	C3	MR-proANP	17.25	-0.753589
26	COPD	2025	Cardiac	C3	MR-proANP	20.643	-0.696772
27	ILD-SSD	2025	Cardiac	C3	MR-proANP	4.472	-0.967559
28	ILD-SSD	2025	Cardiac	C3	MR-proANP	57.452	-0.0803977
30	COPD	2025	Cardiac	C3	MR-proANP	17.178	-0.754794
31	COPD	2025	Cardiac	C3	MR-proANP	62.81	0.00932321
32	COPD	2025	Cardiac	C3	MR-proANP	45.972	-0.272633
34	ILD-SSD	2025	Cardiac	C3	MR-proANP	45.912	-0.273637
35	COPD	2025	Cardiac	C3	MR-proANP	75.862	0.227882
36	ILD-SSD	2025	Cardiac	C3	MR-proANP	52.625	-0.161227
37	COPD	2025	Cardiac	C3	MR-proANP	49.225	-0.218161
38	COPD	2025	Cardiac	C3	MR-proANP	35.48	-0.448324
39	ILD-SSD	2025	Cardiac	C3	MR-proANP	37.785	-0.409726
40	ILD-SSD	2025	Cardiac	C3	MR-proANP	152.552	1.51207
41	COPD	2025	Cardiac	C3	MR-proANP	51.346	-0.182644
42	COPD	2025	Cardiac	C3	MR-proANP	11.324	-0.852821
43	COPD	2025	Cardiac	C3	MR-proANP	38.552	-0.396882
44	COPD	2025	Cardiac	C3	MR-proANP	25.53	-0.614938
46	COPD	2025	Cardiac	C3	MR-proANP	28.662	-0.562492
47	COPD	2025	Cardiac	C3	MR-proANP	18.495	-0.732741
48	COPD	2025	Cardiac	C3	MR-proANP	234.256	2.88022
49	COPD	2025	Cardiac	C3	MR-proANP	18.682	-0.72961
50	COPD	2025	Cardiac	C3	MR-proANP	47.784	-0.24229
51	COPD	2025	Cardiac	C3	MR-proANP	124.924	1.04944
52	COPD	2025	Cardiac	C3	MR-proANP	34.646	-0.462289
54	ILD-SSD	2025	Cardiac	C3	MR-proANP	82.54	0.339706
55	COPD	2025	Cardiac	C3	MR-proANP	44.292	-0.300765
58	COPD	2025	Cardiac	C3	MR-proANP	8.368	-0.90232
59	COPD	2025	Cardiac	C3	MR-proANP	25.542	-0.614737
61	COPD	2025	Cardiac	C3	MR-proANP	5.476	-0.950747
62	COPD	2025	Cardiac	C3	MR-proANP	120.472	0.974886
63	COPD	2025	Cardiac	C3	MR-proANP	15.982	-0.774822
64	COPD	2025	Cardiac	C3	MR-proANP	54.506	-0.129729
65	ILD-SSD	2025	Cardiac	C3	MR-proANP	48.463	-0.23092
66	ILD-SSD	2025	Cardiac	C3	MR-proANP	84.426	0.371288
67	COPD	2025	Cardiac	C3	MR-proANP	24.827	-0.62671
68	ILD-SSD	2025	Cardiac	C3	MR-proANP	52.875	-0.15704
69	COPD	2025	Cardiac	C3	MR-proANP	6.284	-0.937217
71	COPD	2025	Cardiac	C3	MR-proANP	10.241	-0.870956
73	COPD	2025	Cardiac	C3	MR-proANP	79.226	0.284213
74	COPD	2025	Cardiac	C3	MR-proANP	15.464	-0.783496
76	COPD	2025	Cardiac	C3	MR-proANP	23.682	-0.645884
77	COPD	2025	Cardiac	C3	MR-proANP	12.646	-0.830684
78	COPD	2025	Cardiac	C3	MR-proANP	78.845	0.277833
79	ILD-SSD	2025	Cardiac	C3	MR-proANP	15.264	-0.786845
80	COPD	2025	Cardiac	C3	MR-proANP	53.648	-0.144096
81	COPD	2025	Cardiac	C3	MR-proANP	34.568	-0.463595
82	COPD	2025	Cardiac	C3	MR-proANP	45.654	-0.277958
83	COPD	2025	Cardiac	C3	MR-proANP	9.665	-0.880601
84	COPD	2025	Cardiac	C3	MR-proANP	32.264	-0.502176
85	COPD	2025	Cardiac	C3	MR-proANP	52.428	-0.164526
86	COPD	2025	Cardiac	C3	MR-proANP	74.452	0.204271
87	ILD-SSD	2025	Cardiac	C3	MR-proANP	76.676	0.241512
88	COPD	2025	Cardiac	C3	MR-proANP	48.646	-0.227856
89	COPD	2025	Cardiac	C3	MR-proANP	55.325	-0.116015
91	ILD-SSD	2025	Cardiac	C3	MR-proANP	90.845	0.478775
92	COPD	2025	Cardiac	C3	MR-proANP	65.725	0.0581355
93	COPD	2025	Cardiac	C3	MR-proANP	368.875	5.13445
94	ILD-SSD	2025	Cardiac	C3	MR-proANP	42.745	-0.32667
95	COPD	2025	Cardiac	C3	MR-proANP	65.674	0.0572815
97	COPD	2025	Cardiac	C3	MR-proANP	65.649	0.0568629
98	COPD	2025	Cardiac	C3	MR-proANP	48.848	-0.224473
99	COPD	2025	Cardiac	C3	MR-proANP	53.686	-0.14346
100	COPD	2025	Cardiac	C3	MR-proANP	52.646	-0.160875
102	COPD	2025	Cardiac	C3	MR-proANP	115.645	0.894057
105	ILD-SSD	2025	Cardiac	C3	MR-proANP	162.865	1.68477
106	ILD-SSD	2025	Cardiac	C3	MR-proANP	69.765	0.125786
107	ILD-SSD	2025	Cardiac	C3	MR-proANP	30.465	-0.532301
108	COPD	2025	Cardiac	C3	MR-proANP	45.647	-0.278075
109	ILD-SSD	2025	Cardiac	C3	MR-proANP	11.826	-0.844415
111	ILD-SSD	2025	Cardiac	C3	MR-proANP	62.642	0.00651001
113	ILD-SSD	2025	Cardiac	C3	MR-proANP	18.626	-0.730547
114	ILD-SSD	2025	Cardiac	C3	MR-proANP	78.642	0.274433
115	ILD-SSD	2025	Cardiac	C3	MR-proANP	10.985	-0.858498
116	COPD	2025	Cardiac	C3	MR-proANP	41.684	-0.344436
117	COPD	2025	Cardiac	C3	MR-proANP	93.648	0.525712
118	ILD-SSD	2025	Cardiac	C3	MR-proANP	78.892	0.27862
119	ILD-SSD	2025	Cardiac	C3	MR-proANP	64.924	0.0447226
120	ILD-SSD	2025	Cardiac	C3	MR-proANP	102.645	0.676369
122	COPD	2025	Cardiac	C3	MR-proANP	14.245	-0.803908
123	COPD	2025	Cardiac	C3	MR-proANP	49.845	-0.207778
124	COPD	2025	Cardiac	C3	MR-proANP	478.648	6.97262
125	ILD-SSD	2025	Cardiac	C3	MR-proANP	96.284	0.569853
126	ILD-SSD	2025	Cardiac	C3	MR-proANP	45.644	-0.278125
127	COPD	2025	Cardiac	C3	MR-proANP	32.642	-0.495846
128	ILD-SSD	2025	Cardiac	C3	MR-proANP	84.685	0.375625
130	ILD-SSD	2025	Cardiac	C3	MR-proANP	94.986	0.548117
131	ILD-SSD	2025	Cardiac	C3	MR-proANP	72.476	0.171182
132	COPD	2025	Cardiac	C3	MR-proANP	19.946	-0.708444
133	ILD-SSD	2025	Cardiac	C3	MR-proANP	46.945	-0.25634
134	ILD-SSD	2025	Cardiac	C3	MR-proANP	61.245	-0.0168831
135	ILD-SSD	2025	Cardiac	C3	MR-proANP	132.242	1.17198
136	ILD-SSD	2025	Cardiac	C3	MR-proANP	125.865	1.06519
137	ILD-SSD	2025	Cardiac	C3	MR-proANP	55.945	-0.105633
139	ILD-SSD	2025	Cardiac	C3	MR-proANP	74.654	0.207654
140	ILD-SSD	2025	Cardiac	C3	MR-proANP	45.367	-0.282764
142	COPD	2025	Cardiac	C3	MR-proANP	58.536	-0.0622458
143	ILD-SSD	2025	Cardiac	C3	MR-proANP	86.645	0.408445
144	ILD-SSD	2025	Cardiac	C3	MR-proANP	55.686	-0.10997
145	ILD-SSD	2025	Cardiac	C3	MR-proANP	33.856	-0.475518
147	ILD-SSD	2025	Cardiac	C3	MR-proANP	65.864	0.0604631
148	ILD-SSD	2025	Cardiac	C3	MR-proANP	42.865	-0.32466
149	ILD-SSD	2025	Cardiac	C3	MR-proANP	76.865	0.244677
1	ILD-SSD	2023	Cardiac	C3	ntproBNP	209.34	0.245505
2	COPD	2023	Cardiac	C3	ntproBNP	141.7	-0.0671626
5	ILD-SSD	2023	Cardiac	C3	ntproBNP	552.4	1.83131
7	ILD-SSD	2023	Cardiac	C3	ntproBNP	515.4	1.66027
10	COPD	2023	Cardiac	C3	ntproBNP	239.1	0.383071
11	ILD-SSD	2023	Cardiac	C3	ntproBNP	42.2	-0.527103
12	ILD-SSD	2023	Cardiac	C3	ntproBNP	52.5	-0.479491
13	ILD-SSD	2023	Cardiac	C3	ntproBNP	113.8	-0.196131
14	ILD-SSD	2023	Cardiac	C3	ntproBNP	34	-0.565008
15	ILD-SSD	2023	Cardiac	C3	ntproBNP	32.5	-0.571942
16	ILD-SSD	2023	Cardiac	C3	ntproBNP	109	-0.218319
18	ILD-SSD	2023	Cardiac	C3	ntproBNP	64.3	-0.424946
19	ILD-SSD	2023	Cardiac	C3	ntproBNP	16.6	-0.64544
20	ILD-SSD	2023	Cardiac	C3	ntproBNP	37.7	-0.547905
21	ILD-SSD	2023	Cardiac	C3	ntproBNP	57	-0.45869
22	ILD-SSD	2023	Cardiac	C3	ntproBNP	130.5	-0.118935
23	ILD-SSD	2023	Cardiac	C3	ntproBNP	43.06	-0.523128
24	ILD-SSD	2023	Cardiac	C3	ntproBNP	623.4	2.15951
25	COPD	2023	Cardiac	C3	ntproBNP	103.3	-0.244667
26	COPD	2023	Cardiac	C3	ntproBNP	747.5	2.73316
27	ILD-SSD	2023	Cardiac	C3	ntproBNP	82.9	-0.338967
28	ILD-SSD	2023	Cardiac	C3	ntproBNP	321.8	0.765354
30	COPD	2023	Cardiac	C3	ntproBNP	60.2	-0.443898
31	COPD	2023	Cardiac	C3	ntproBNP	16.6	-0.64544
32	COPD	2023	Cardiac	C3	ntproBNP	136.6	-0.0907374
34	ILD-SSD	2023	Cardiac	C3	ntproBNP	51.02	-0.486333
35	COPD	2023	Cardiac	C3	ntproBNP	113	-0.199829
36	ILD-SSD	2023	Cardiac	C3	ntproBNP	431.8	1.27383
37	COPD	2023	Cardiac	C3	ntproBNP	200.9	0.206491
38	COPD	2023	Cardiac	C3	ntproBNP	12.98	-0.662173
39	ILD-SSD	2023	Cardiac	C3	ntproBNP	622.2	2.15396
40	ILD-SSD	2023	Cardiac	C3	ntproBNP	167.3	0.051174
41	COPD	2023	Cardiac	C3	ntproBNP	25.09	-0.606195
42	COPD	2023	Cardiac	C3	ntproBNP	15.4	-0.650987
43	COPD	2023	Cardiac	C3	ntproBNP	83.72	-0.335176
44	COPD	2023	Cardiac	C3	ntproBNP	480.2	1.49756
46	COPD	2023	Cardiac	C3	ntproBNP	41	-0.53265
47	COPD	2023	Cardiac	C3	ntproBNP	79.08	-0.356625
48	COPD	2023	Cardiac	C3	ntproBNP	156.9	0.00309976
49	COPD	2023	Cardiac	C3	ntproBNP	136.7	-0.0902752
50	COPD	2023	Cardiac	C3	ntproBNP	173.8	0.0812204
51	COPD	2023	Cardiac	C3	ntproBNP	292.4	0.629451
52	COPD	2023	Cardiac	C3	ntproBNP	458	1.39494
54	ILD-SSD	2023	Cardiac	C3	ntproBNP	99.49	-0.262279
55	COPD	2023	Cardiac	C3	ntproBNP	82.15	-0.342434
58	COPD	2023	Cardiac	C3	ntproBNP	33.7	-0.566395
59	COPD	2023	Cardiac	C3	ntproBNP	11.32	-0.669847
61	COPD	2023	Cardiac	C3	ntproBNP	39.64	-0.538937
62	COPD	2023	Cardiac	C3	ntproBNP	43.24	-0.522296
63	COPD	2023	Cardiac	C3	ntproBNP	24.49	-0.608968
64	COPD	2023	Cardiac	C3	ntproBNP	60.23	-0.443759
65	ILD-SSD	2023	Cardiac	C3	ntproBNP	105.5	-0.234498
66	ILD-SSD	2023	Cardiac	C3	ntproBNP	125	-0.144359
67	COPD	2023	Cardiac	C3	ntproBNP	65.53	-0.41926
68	ILD-SSD	2023	Cardiac	C3	ntproBNP	31.22	-0.577859
69	COPD	2023	Cardiac	C3	ntproBNP	47.99	-0.500339
71	COPD	2023	Cardiac	C3	ntproBNP	202.6	0.214349
73	COPD	2023	Cardiac	C3	ntproBNP	402.3	1.13747
74	COPD	2023	Cardiac	C3	ntproBNP	66.77	-0.413528
76	COPD	2023	Cardiac	C3	ntproBNP	53.08	-0.47681
77	COPD	2023	Cardiac	C3	ntproBNP	36.38	-0.554007
78	COPD	2023	Cardiac	C3	ntproBNP	20.07	-0.6294
79	ILD-SSD	2023	Cardiac	C3	ntproBNP	44.03	-0.518644
80	COPD	2023	Cardiac	C3	ntproBNP	104.1	-0.240969
81	COPD	2023	Cardiac	C3	ntproBNP	127.1	-0.134651
82	COPD	2023	Cardiac	C3	ntproBNP	22.15	-0.619785
83	COPD	2023	Cardiac	C3	ntproBNP	32.79	-0.570601
84	COPD	2023	Cardiac	C3	ntproBNP	25.07	-0.606287
85	COPD	2023	Cardiac	C3	ntproBNP	21.36	-0.623437
86	COPD	2023	Cardiac	C3	ntproBNP	36.5	-0.553452
87	ILD-SSD	2023	Cardiac	C3	ntproBNP	70.96	-0.39416
88	COPD	2023	Cardiac	C3	ntproBNP	26.53	-0.599538
89	COPD	2023	Cardiac	C3	ntproBNP	107.1	-0.227102
91	ILD-SSD	2023	Cardiac	C3	ntproBNP	1196	4.80636
92	COPD	2023	Cardiac	C3	ntproBNP	10	-0.675949
93	COPD	2023	Cardiac	C3	ntproBNP	10.92	-0.671696
94	ILD-SSD	2023	Cardiac	C3	ntproBNP	136	-0.0935109
95	COPD	2023	Cardiac	C3	ntproBNP	112.7	-0.201216
97	COPD	2023	Cardiac	C3	ntproBNP	24.12	-0.610679
98	COPD	2023	Cardiac	C3	ntproBNP	74.57	-0.377472
99	COPD	2023	Cardiac	C3	ntproBNP	38.54	-0.544022
100	COPD	2023	Cardiac	C3	ntproBNP	49.36	-0.494006
102	COPD	2023	Cardiac	C3	ntproBNP	44.85	-0.514854
105	ILD-SSD	2023	Cardiac	C3	ntproBNP	402.7	1.13932
106	ILD-SSD	2023	Cardiac	C3	ntproBNP	17.44	-0.641557
107	ILD-SSD	2023	Cardiac	C3	ntproBNP	93.62	-0.289413
108	COPD	2023	Cardiac	C3	ntproBNP	264	0.498172
109	ILD-SSD	2023	Cardiac	C3	ntproBNP	35.69	-0.557196
111	ILD-SSD	2023	Cardiac	C3	ntproBNP	1179	4.72778
113	ILD-SSD	2023	Cardiac	C3	ntproBNP	31.48	-0.576657
114	ILD-SSD	2023	Cardiac	C3	ntproBNP	10	-0.675949
115	ILD-SSD	2023	Cardiac	C3	ntproBNP	31.25	-0.57772
116	COPD	2023	Cardiac	C3	ntproBNP	269.4	0.523133
117	COPD	2023	Cardiac	C3	ntproBNP	54.25	-0.471402
118	ILD-SSD	2023	Cardiac	C3	ntproBNP	12.53	-0.664254
119	ILD-SSD	2023	Cardiac	C3	ntproBNP	50.38	-0.489291
120	ILD-SSD	2023	Cardiac	C3	ntproBNP	179.2	0.106182
122	COPD	2023	Cardiac	C3	ntproBNP	19.78	-0.63074
123	COPD	2023	Cardiac	C3	ntproBNP	416.4	1.20264
124	COPD	2023	Cardiac	C3	ntproBNP	41.19	-0.531772
125	ILD-SSD	2023	Cardiac	C3	ntproBNP	798.3	2.96798
126	ILD-SSD	2023	Cardiac	C3	ntproBNP	61.9	-0.43604
127	COPD	2023	Cardiac	C3	ntproBNP	55.9	-0.463775
128	ILD-SSD	2023	Cardiac	C3	ntproBNP	16.6	-0.64544
130	ILD-SSD	2023	Cardiac	C3	ntproBNP	143.2	-0.0602288
131	ILD-SSD	2023	Cardiac	C3	ntproBNP	26.5	-0.599677
132	COPD	2023	Cardiac	C3	ntproBNP	90.7	-0.302911
133	ILD-SSD	2023	Cardiac	C3	ntproBNP	222	0.304026
134	ILD-SSD	2023	Cardiac	C3	ntproBNP	231.2	0.346553
135	ILD-SSD	2023	Cardiac	C3	ntproBNP	177.2	0.0969369
136	ILD-SSD	2023	Cardiac	C3	ntproBNP	737.01	2.68467
137	ILD-SSD	2023	Cardiac	C3	ntproBNP	214.2	0.26797
139	ILD-SSD	2023	Cardiac	C3	ntproBNP	22.8	-0.61678
140	ILD-SSD	2023	Cardiac	C3	ntproBNP	54.5	-0.470246
142	COPD	2023	Cardiac	C3	ntproBNP	11.2	-0.670402
143	ILD-SSD	2023	Cardiac	C3	ntproBNP	486.8	1.52807
144	ILD-SSD	2023	Cardiac	C3	ntproBNP	12.5	-0.664392
145	ILD-SSD	2023	Cardiac	C3	ntproBNP	18.8	-0.63527
147	ILD-SSD	2023	Cardiac	C3	ntproBNP	354.1	0.914661
148	ILD-SSD	2023	Cardiac	C3	ntproBNP	144	-0.0565308
149	ILD-SSD	2023	Cardiac	C3	ntproBNP	25.7	-0.603375
1	ILD-SSD	2024	Cardiac	C3	ntproBNP	172.843	-0.0795033
2	COPD	2024	Cardiac	C3	ntproBNP	138.6	-0.145705
5	ILD-SSD	2024	Cardiac	C3	ntproBNP	254	0.0773962
7	ILD-SSD	2024	Cardiac	C3	ntproBNP	335.2	0.234379
10	COPD	2024	Cardiac	C3	ntproBNP	186.8	-0.0525205
11	ILD-SSD	2024	Cardiac	C3	ntproBNP	31.7	-0.352373
12	ILD-SSD	2024	Cardiac	C3	ntproBNP	143.4	-0.136425
13	ILD-SSD	2024	Cardiac	C3	ntproBNP	450.1	0.456513
14	ILD-SSD	2024	Cardiac	C3	ntproBNP	211.7	-0.00438173
15	ILD-SSD	2024	Cardiac	C3	ntproBNP	50.4	-0.31622
16	ILD-SSD	2024	Cardiac	C3	ntproBNP	49.6	-0.317767
18	ILD-SSD	2024	Cardiac	C3	ntproBNP	209	-0.0096016
19	ILD-SSD	2024	Cardiac	C3	ntproBNP	9.5	-0.395292
20	ILD-SSD	2024	Cardiac	C3	ntproBNP	101.9	-0.216656
21	ILD-SSD	2024	Cardiac	C3	ntproBNP	46.1	-0.324533
22	ILD-SSD	2024	Cardiac	C3	ntproBNP	45.5	-0.325693
23	ILD-SSD	2024	Cardiac	C3	ntproBNP	77	-0.264795
24	ILD-SSD	2024	Cardiac	C3	ntproBNP	429.1	0.415914
25	COPD	2024	Cardiac	C3	ntproBNP	123.4	-0.175091
26	COPD	2024	Cardiac	C3	ntproBNP	1161.5	1.83185
27	ILD-SSD	2024	Cardiac	C3	ntproBNP	86.2	-0.247009
28	ILD-SSD	2024	Cardiac	C3	ntproBNP	200.6	-0.0258412
30	COPD	2024	Cardiac	C3	ntproBNP	17.4	-0.380019
31	COPD	2024	Cardiac	C3	ntproBNP	85.4	-0.248555
32	COPD	2024	Cardiac	C3	ntproBNP	25.4	-0.364552
34	ILD-SSD	2024	Cardiac	C3	ntproBNP	38.7	-0.33884
35	COPD	2024	Cardiac	C3	ntproBNP	530.5	0.611949
36	ILD-SSD	2024	Cardiac	C3	ntproBNP	110.5	-0.20003
37	COPD	2024	Cardiac	C3	ntproBNP	824.7	1.18072
38	COPD	2024	Cardiac	C3	ntproBNP	48.6	-0.3197
39	ILD-SSD	2024	Cardiac	C3	ntproBNP	104.5	-0.21163
40	ILD-SSD	2024	Cardiac	C3	ntproBNP	328.1	0.220652
41	COPD	2024	Cardiac	C3	ntproBNP	34.2	-0.34754
42	COPD	2024	Cardiac	C3	ntproBNP	9.2	-0.395872
43	COPD	2024	Cardiac	C3	ntproBNP	85.2	-0.248942
44	COPD	2024	Cardiac	C3	ntproBNP	100.1	-0.220136
46	COPD	2024	Cardiac	C3	ntproBNP	19.7	-0.375572
47	COPD	2024	Cardiac	C3	ntproBNP	18.3	-0.378279
48	COPD	2024	Cardiac	C3	ntproBNP	597.9	0.742252
49	COPD	2024	Cardiac	C3	ntproBNP	100	-0.220329
50	COPD	2024	Cardiac	C3	ntproBNP	61.8	-0.294181
51	COPD	2024	Cardiac	C3	ntproBNP	103.6	-0.21337
52	COPD	2024	Cardiac	C3	ntproBNP	366.3	0.294504
54	ILD-SSD	2024	Cardiac	C3	ntproBNP	124.5	-0.172964
55	COPD	2024	Cardiac	C3	ntproBNP	69.1	-0.280068
58	COPD	2024	Cardiac	C3	ntproBNP	23.2	-0.368806
59	COPD	2024	Cardiac	C3	ntproBNP	40.7	-0.334973
61	COPD	2024	Cardiac	C3	ntproBNP	119.8	-0.18205
62	COPD	2024	Cardiac	C3	ntproBNP	75.6	-0.267502
63	COPD	2024	Cardiac	C3	ntproBNP	101.2	-0.21801
64	COPD	2024	Cardiac	C3	ntproBNP	226.6	0.0244242
65	ILD-SSD	2024	Cardiac	C3	ntproBNP	108.1	-0.20467
66	ILD-SSD	2024	Cardiac	C3	ntproBNP	724.2	0.986426
67	COPD	2024	Cardiac	C3	ntproBNP	75.9	-0.266922
68	ILD-SSD	2024	Cardiac	C3	ntproBNP	29.7	-0.356239
69	COPD	2024	Cardiac	C3	ntproBNP	69	-0.280261
71	COPD	2024	Cardiac	C3	ntproBNP	124.5	-0.172964
73	COPD	2024	Cardiac	C3	ntproBNP	573.1	0.694307
74	COPD	2024	Cardiac	C3	ntproBNP	74.8	-0.269048
76	COPD	2024	Cardiac	C3	ntproBNP	53.3	-0.310614
77	COPD	2024	Cardiac	C3	ntproBNP	45.1	-0.326467
78	COPD	2024	Cardiac	C3	ntproBNP	43.3	-0.329947
79	ILD-SSD	2024	Cardiac	C3	ntproBNP	44.2	-0.328207
80	COPD	2024	Cardiac	C3	ntproBNP	371.7	0.304944
81	COPD	2024	Cardiac	C3	ntproBNP	106.3	-0.20815
82	COPD	2024	Cardiac	C3	ntproBNP	9.1	-0.396065
83	COPD	2024	Cardiac	C3	ntproBNP	93.4	-0.233089
84	COPD	2024	Cardiac	C3	ntproBNP	75.4	-0.267888
85	COPD	2024	Cardiac	C3	ntproBNP	13.1	-0.388332
86	COPD	2024	Cardiac	C3	ntproBNP	103.4	-0.213756
87	ILD-SSD	2024	Cardiac	C3	ntproBNP	298.4	0.163234
88	COPD	2024	Cardiac	C3	ntproBNP	118	-0.18553
89	COPD	2024	Cardiac	C3	ntproBNP	79	-0.260928
91	ILD-SSD	2024	Cardiac	C3	ntproBNP	5098.3	9.4428
92	COPD	2024	Cardiac	C3	ntproBNP	56.8	-0.303847
93	COPD	2024	Cardiac	C3	ntproBNP	28	-0.359526
94	ILD-SSD	2024	Cardiac	C3	ntproBNP	86.1	-0.247202
95	COPD	2024	Cardiac	C3	ntproBNP	149.6	-0.124439
97	COPD	2024	Cardiac	C3	ntproBNP	55	-0.307327
98	COPD	2024	Cardiac	C3	ntproBNP	95.1	-0.229803
99	COPD	2024	Cardiac	C3	ntproBNP	47	-0.322794
100	COPD	2024	Cardiac	C3	ntproBNP	49.2	-0.31854
102	COPD	2024	Cardiac	C3	ntproBNP	1178.2	1.86414
105	ILD-SSD	2024	Cardiac	C3	ntproBNP	609.6	0.764872
106	ILD-SSD	2024	Cardiac	C3	ntproBNP	40.9	-0.334587
107	ILD-SSD	2024	Cardiac	C3	ntproBNP	37.5	-0.34116
108	COPD	2024	Cardiac	C3	ntproBNP	87.2	-0.245076
109	ILD-SSD	2024	Cardiac	C3	ntproBNP	17.1	-0.380599
111	ILD-SSD	2024	Cardiac	C3	ntproBNP	900.8	1.32784
113	ILD-SSD	2024	Cardiac	C3	ntproBNP	27.2	-0.361073
114	ILD-SSD	2024	Cardiac	C3	ntproBNP	31.8	-0.352179
115	ILD-SSD	2024	Cardiac	C3	ntproBNP	47.6	-0.321634
116	COPD	2024	Cardiac	C3	ntproBNP	78	-0.262862
117	COPD	2024	Cardiac	C3	ntproBNP	72.7	-0.273108
118	ILD-SSD	2024	Cardiac	C3	ntproBNP	123	-0.175864
119	ILD-SSD	2024	Cardiac	C3	ntproBNP	106.6	-0.20757
120	ILD-SSD	2024	Cardiac	C3	ntproBNP	124.1	-0.173737
122	COPD	2024	Cardiac	C3	ntproBNP	13.9	-0.386785
123	COPD	2024	Cardiac	C3	ntproBNP	123.6	-0.174704
124	COPD	2024	Cardiac	C3	ntproBNP	80.4	-0.258222
125	ILD-SSD	2024	Cardiac	C3	ntproBNP	1865.4	3.19269
126	ILD-SSD	2024	Cardiac	C3	ntproBNP	74.7	-0.269242
127	COPD	2024	Cardiac	C3	ntproBNP	21.2	-0.372672
128	ILD-SSD	2024	Cardiac	C3	ntproBNP	147.9	-0.127725
130	ILD-SSD	2024	Cardiac	C3	ntproBNP	167.7	-0.0894462
131	ILD-SSD	2024	Cardiac	C3	ntproBNP	81.7	-0.255709
132	COPD	2024	Cardiac	C3	ntproBNP	59.4	-0.298821
133	ILD-SSD	2024	Cardiac	C3	ntproBNP	17.1	-0.380599
134	ILD-SSD	2024	Cardiac	C3	ntproBNP	149.5	-0.124632
135	ILD-SSD	2024	Cardiac	C3	ntproBNP	185.4	-0.0552271
136	ILD-SSD	2024	Cardiac	C3	ntproBNP	420.6	0.399481
137	ILD-SSD	2024	Cardiac	C3	ntproBNP	144	-0.135265
139	ILD-SSD	2024	Cardiac	C3	ntproBNP	68.2	-0.281808
140	ILD-SSD	2024	Cardiac	C3	ntproBNP	125.4	-0.171224
142	COPD	2024	Cardiac	C3	ntproBNP	90.8	-0.238116
143	ILD-SSD	2024	Cardiac	C3	ntproBNP	482	0.518185
144	ILD-SSD	2024	Cardiac	C3	ntproBNP	27.8	-0.359913
145	ILD-SSD	2024	Cardiac	C3	ntproBNP	44.8	-0.327047
147	ILD-SSD	2024	Cardiac	C3	ntproBNP	83.8	-0.251649
148	ILD-SSD	2024	Cardiac	C3	ntproBNP	58.2	-0.301141
149	ILD-SSD	2024	Cardiac	C3	ntproBNP	71.1	-0.276201
1	ILD-SSD	2025	Cardiac	C3	ntproBNP	185.2	-0.0885472
2	COPD	2025	Cardiac	C3	ntproBNP	140.4	-0.171883
5	ILD-SSD	2025	Cardiac	C3	ntproBNP	217.4	-0.0286499
7	ILD-SSD	2025	Cardiac	C3	ntproBNP	77.1	-0.289631
10	COPD	2025	Cardiac	C3	ntproBNP	215.4	-0.0323703
11	ILD-SSD	2025	Cardiac	C3	ntproBNP	56.8	-0.327392
12	ILD-SSD	2025	Cardiac	C3	ntproBNP	196.5	-0.0675274
13	ILD-SSD	2025	Cardiac	C3	ntproBNP	530.5	0.553767
14	ILD-SSD	2025	Cardiac	C3	ntproBNP	256.3	0.0437104
15	ILD-SSD	2025	Cardiac	C3	ntproBNP	86.44	-0.272257
16	ILD-SSD	2025	Cardiac	C3	ntproBNP	67.8	-0.30693
18	ILD-SSD	2025	Cardiac	C3	ntproBNP	269	0.0673345
19	ILD-SSD	2025	Cardiac	C3	ntproBNP	29.4	-0.378361
20	ILD-SSD	2025	Cardiac	C3	ntproBNP	121.9	-0.206296
21	ILD-SSD	2025	Cardiac	C3	ntproBNP	39.5	-0.359573
22	ILD-SSD	2025	Cardiac	C3	ntproBNP	89.5	-0.266565
23	ILD-SSD	2025	Cardiac	C3	ntproBNP	102.7	-0.242011
24	ILD-SSD	2025	Cardiac	C3	ntproBNP	342.5	0.204056
25	COPD	2025	Cardiac	C3	ntproBNP	132.5	-0.186578
26	COPD	2025	Cardiac	C3	ntproBNP	1046.2	1.51305
27	ILD-SSD	2025	Cardiac	C3	ntproBNP	98.2	-0.250381
28	ILD-SSD	2025	Cardiac	C3	ntproBNP	180.65	-0.0970109
30	COPD	2025	Cardiac	C3	ntproBNP	25.4	-0.385801
31	COPD	2025	Cardiac	C3	ntproBNP	135.8	-0.180439
32	COPD	2025	Cardiac	C3	ntproBNP	56.8	-0.327392
34	ILD-SSD	2025	Cardiac	C3	ntproBNP	26.8	-0.383197
35	COPD	2025	Cardiac	C3	ntproBNP	620.3	0.72081
36	ILD-SSD	2025	Cardiac	C3	ntproBNP	102.4	-0.242569
37	COPD	2025	Cardiac	C3	ntproBNP	946.8	1.32815
38	COPD	2025	Cardiac	C3	ntproBNP	75.8	-0.292049
39	ILD-SSD	2025	Cardiac	C3	ntproBNP	144.5	-0.164256
40	ILD-SSD	2025	Cardiac	C3	ntproBNP	396.5	0.304505
41	COPD	2025	Cardiac	C3	ntproBNP	43.4	-0.352318
42	COPD	2025	Cardiac	C3	ntproBNP	10.4	-0.413704
43	COPD	2025	Cardiac	C3	ntproBNP	88.4	-0.268611
44	COPD	2025	Cardiac	C3	ntproBNP	120.4	-0.209086
46	COPD	2025	Cardiac	C3	ntproBNP	16.3	-0.402729
47	COPD	2025	Cardiac	C3	ntproBNP	25.6	-0.385429
48	COPD	2025	Cardiac	C3	ntproBNP	635.8	0.749642
49	COPD	2025	Cardiac	C3	ntproBNP	92.3	-0.261356
50	COPD	2025	Cardiac	C3	ntproBNP	146.8	-0.159977
51	COPD	2025	Cardiac	C3	ntproBNP	132.6	-0.186392
52	COPD	2025	Cardiac	C3	ntproBNP	296.6	0.118675
54	ILD-SSD	2025	Cardiac	C3	ntproBNP	145.4	-0.162582
55	COPD	2025	Cardiac	C3	ntproBNP	55.2	-0.330368
58	COPD	2025	Cardiac	C3	ntproBNP	16.4	-0.402543
59	COPD	2025	Cardiac	C3	ntproBNP	68.5	-0.305628
61	COPD	2025	Cardiac	C3	ntproBNP	132.4	-0.186764
62	COPD	2025	Cardiac	C3	ntproBNP	104.85	-0.238011
63	COPD	2025	Cardiac	C3	ntproBNP	131.265	-0.188875
64	COPD	2025	Cardiac	C3	ntproBNP	242.6	0.0182262
65	ILD-SSD	2025	Cardiac	C3	ntproBNP	110.2	-0.228059
66	ILD-SSD	2025	Cardiac	C3	ntproBNP	848.4	1.14511
67	COPD	2025	Cardiac	C3	ntproBNP	86.5	-0.272145
68	ILD-SSD	2025	Cardiac	C3	ntproBNP	35.6	-0.366828
69	COPD	2025	Cardiac	C3	ntproBNP	92.6	-0.260798
71	COPD	2025	Cardiac	C3	ntproBNP	135.6	-0.180811
73	COPD	2025	Cardiac	C3	ntproBNP	645.6	0.767872
74	COPD	2025	Cardiac	C3	ntproBNP	96.4	-0.25373
76	COPD	2025	Cardiac	C3	ntproBNP	56.4	-0.328136
77	COPD	2025	Cardiac	C3	ntproBNP	64.6	-0.312883
78	COPD	2025	Cardiac	C3	ntproBNP	68.83	-0.305014
79	ILD-SSD	2025	Cardiac	C3	ntproBNP	45.7	-0.34804
80	COPD	2025	Cardiac	C3	ntproBNP	344.3	0.207405
81	COPD	2025	Cardiac	C3	ntproBNP	98.4	-0.250009
82	COPD	2025	Cardiac	C3	ntproBNP	11.6	-0.411472
83	COPD	2025	Cardiac	C3	ntproBNP	115.8	-0.217643
84	COPD	2025	Cardiac	C3	ntproBNP	105.6	-0.236616
85	COPD	2025	Cardiac	C3	ntproBNP	10.6	-0.413332
86	COPD	2025	Cardiac	C3	ntproBNP	135.6	-0.180811
87	ILD-SSD	2025	Cardiac	C3	ntproBNP	325.5	0.172434
88	COPD	2025	Cardiac	C3	ntproBNP	136.8	-0.178579
89	COPD	2025	Cardiac	C3	ntproBNP	65.6	-0.311023
91	ILD-SSD	2025	Cardiac	C3	ntproBNP	5328.5	9.47883
92	COPD	2025	Cardiac	C3	ntproBNP	85.6	-0.273819
93	COPD	2025	Cardiac	C3	ntproBNP	45.67	-0.348096
94	ILD-SSD	2025	Cardiac	C3	ntproBNP	130.124	-0.190998
95	COPD	2025	Cardiac	C3	ntproBNP	164.6	-0.126867
97	COPD	2025	Cardiac	C3	ntproBNP	75.67	-0.292291
98	COPD	2025	Cardiac	C3	ntproBNP	115.4	-0.218387
99	COPD	2025	Cardiac	C3	ntproBNP	59.6	-0.322184
100	COPD	2025	Cardiac	C3	ntproBNP	50.5	-0.339111
102	COPD	2025	Cardiac	C3	ntproBNP	1285.6	1.95838
105	ILD-SSD	2025	Cardiac	C3	ntproBNP	764.5	0.989045
106	ILD-SSD	2025	Cardiac	C3	ntproBNP	76.6	-0.290561
107	ILD-SSD	2025	Cardiac	C3	ntproBNP	42.65	-0.353713
108	COPD	2025	Cardiac	C3	ntproBNP	132.45	-0.186671
109	ILD-SSD	2025	Cardiac	C3	ntproBNP	15.8	-0.403659
111	ILD-SSD	2025	Cardiac	C3	ntproBNP	765.6	0.991092
113	ILD-SSD	2025	Cardiac	C3	ntproBNP	22.8	-0.390638
114	ILD-SSD	2025	Cardiac	C3	ntproBNP	58.6	-0.324044
115	ILD-SSD	2025	Cardiac	C3	ntproBNP	56.8	-0.327392
116	COPD	2025	Cardiac	C3	ntproBNP	58.5	-0.32423
117	COPD	2025	Cardiac	C3	ntproBNP	95.8	-0.254846
118	ILD-SSD	2025	Cardiac	C3	ntproBNP	136.654	-0.178851
119	ILD-SSD	2025	Cardiac	C3	ntproBNP	146.5	-0.160536
120	ILD-SSD	2025	Cardiac	C3	ntproBNP	114.6	-0.219875
122	COPD	2025	Cardiac	C3	ntproBNP	12.5	-0.409797
123	COPD	2025	Cardiac	C3	ntproBNP	132.8	-0.18602
124	COPD	2025	Cardiac	C3	ntproBNP	127.4	-0.196065
125	ILD-SSD	2025	Cardiac	C3	ntproBNP	1945.6	3.18608
126	ILD-SSD	2025	Cardiac	C3	ntproBNP	85.8	-0.273447
127	COPD	2025	Cardiac	C3	ntproBNP	28.6	-0.379849
128	ILD-SSD	2025	Cardiac	C3	ntproBNP	175.6	-0.106405
130	ILD-SSD	2025	Cardiac	C3	ntproBNP	188.94	-0.0815902
131	ILD-SSD	2025	Cardiac	C3	ntproBNP	128.6	-0.193832
132	COPD	2025	Cardiac	C3	ntproBNP	68.6	-0.305442
133	ILD-SSD	2025	Cardiac	C3	ntproBNP	57.5	-0.32609
134	ILD-SSD	2025	Cardiac	C3	ntproBNP	155.8	-0.143236
135	ILD-SSD	2025	Cardiac	C3	ntproBNP	196.464	-0.0675943
136	ILD-SSD	2025	Cardiac	C3	ntproBNP	385.6	0.28423
137	ILD-SSD	2025	Cardiac	C3	ntproBNP	172	-0.113101
139	ILD-SSD	2025	Cardiac	C3	ntproBNP	86.246	-0.272618
140	ILD-SSD	2025	Cardiac	C3	ntproBNP	156.8	-0.141376
142	COPD	2025	Cardiac	C3	ntproBNP	130.7	-0.189926
143	ILD-SSD	2025	Cardiac	C3	ntproBNP	485.2	0.469502
144	ILD-SSD	2025	Cardiac	C3	ntproBNP	42.5	-0.353992
145	ILD-SSD	2025	Cardiac	C3	ntproBNP	74.6	-0.294281
147	ILD-SSD	2025	Cardiac	C3	ntproBNP	132.6	-0.186392
148	ILD-SSD	2025	Cardiac	C3	ntproBNP	87.54	-0.270211
149	ILD-SSD	2025	Cardiac	C3	ntproBNP	127.48	-0.195916
1	ILD-SSD	2023	Cardiac	C4	Варикард LF	17.9	-1.21053
2	COPD	2023	Cardiac	C4	Варикард LF	15.6	-1.35493
5	ILD-SSD	2023	Cardiac	C4	Варикард LF	38.6	0.0891061
7	ILD-SSD	2023	Cardiac	C4	Варикард LF	17	-1.26703
10	COPD	2023	Cardiac	C4	Варикард LF	7.8	-1.84465
11	ILD-SSD	2023	Cardiac	C4	Варикард LF	29.4	-0.488509
12	ILD-SSD	2023	Cardiac	C4	Варикард LF	64.1	1.6901
13	ILD-SSD	2023	Cardiac	C4	Варикард LF	73.7	2.29283
14	ILD-SSD	2023	Cardiac	C4	Варикард LF	21.4	-0.990782
15	ILD-SSD	2023	Cardiac	C4	Варикард LF	45.1	0.497203
16	ILD-SSD	2023	Cardiac	C4	Варикард LF	56.7	1.2255
18	ILD-SSD	2023	Cardiac	C4	Варикард LF	29.2	-0.501066
19	ILD-SSD	2023	Cardiac	C4	Варикард LF	26.6	-0.664304
20	ILD-SSD	2023	Cardiac	C4	Варикард LF
21	ILD-SSD	2023	Cardiac	C4	Варикард LF	38.2	0.0639924
22	ILD-SSD	2023	Cardiac	C4	Варикард LF	28.2	-0.56385
23	ILD-SSD	2023	Cardiac	C4	Варикард LF	20.5	-1.04729
24	ILD-SSD	2023	Cardiac	C4	Варикард LF	11.7	-1.59979
25	COPD	2023	Cardiac	C4	Варикард LF	42.1	0.308851
26	COPD	2023	Cardiac	C4	Варикард LF	24.9	-0.771038
27	ILD-SSD	2023	Cardiac	C4	Варикард LF	31.1	-0.381776
28	ILD-SSD	2023	Cardiac	C4	Варикард LF	37	-0.0113486
30	COPD	2023	Cardiac	C4	Варикард LF	54.5	1.08738
31	COPD	2023	Cardiac	C4	Варикард LF	24.9	-0.771038
32	COPD	2023	Cardiac	C4	Варикард LF	42	0.302572
34	ILD-SSD	2023	Cardiac	C4	Варикард LF	36.9	-0.0176271
35	COPD	2023	Cardiac	C4	Варикард LF	38.2	0.0639924
36	ILD-SSD	2023	Cardiac	C4	Варикард LF	28.6	-0.538736
37	COPD	2023	Cardiac	C4	Варикард LF	8.4	-1.80698
38	COPD	2023	Cardiac	C4	Варикард LF	61.4	1.52059
39	ILD-SSD	2023	Cardiac	C4	Варикард LF	28	-0.576407
40	ILD-SSD	2023	Cardiac	C4	Варикард LF	39.5	0.145612
41	COPD	2023	Cardiac	C4	Варикард LF	66.2	1.82195
42	COPD	2023	Cardiac	C4	Варикард LF	30.3	-0.432003
43	COPD	2023	Cardiac	C4	Варикард LF	42.5	0.333965
44	COPD	2023	Cardiac	C4	Варикард LF	44.3	0.446976
46	COPD	2023	Cardiac	C4	Варикард LF	52.9	0.98692
47	COPD	2023	Cardiac	C4	Варикард LF	22.8	-0.902884
48	COPD	2023	Cardiac	C4	Варикард LF	25.7	-0.72081
49	COPD	2023	Cardiac	C4	Варикард LF	37.3	0.00748662
50	COPD	2023	Cardiac	C4	Варикард LF	21.8	-0.965669
51	COPD	2023	Cardiac	C4	Варикард LF	20.1	-1.0724
52	COPD	2023	Cardiac	C4	Варикард LF	28.5	-0.545014
54	ILD-SSD	2023	Cardiac	C4	Варикард LF	36.6	-0.0364623
55	COPD	2023	Cardiac	C4	Варикард LF	18	-1.20425
58	COPD	2023	Cardiac	C4	Варикард LF	41.8	0.290016
59	COPD	2023	Cardiac	C4	Варикард LF	53.8	1.04343
61	COPD	2023	Cardiac	C4	Варикард LF	58.5	1.33851
62	COPD	2023	Cardiac	C4	Варикард LF	17	-1.26703
63	COPD	2023	Cardiac	C4	Варикард LF	66.9	1.8659
64	COPD	2023	Cardiac	C4	Варикард LF	23.6	-0.852657
65	ILD-SSD	2023	Cardiac	C4	Варикард LF	42.8	0.3528
66	ILD-SSD	2023	Cardiac	C4	Варикард LF	42.8	0.3528
67	COPD	2023	Cardiac	C4	Варикард LF	62.3	1.57709
68	ILD-SSD	2023	Cardiac	C4	Варикард LF	29.5	-0.48223
69	COPD	2023	Cardiac	C4	Варикард LF	35.7	-0.0929681
71	COPD	2023	Cardiac	C4	Варикард LF	24.3	-0.808708
73	COPD	2023	Cardiac	C4	Варикард LF	12.1	-1.57468
74	COPD	2023	Cardiac	C4	Варикард LF	59.2	1.38246
76	COPD	2023	Cardiac	C4	Варикард LF	20.4	-1.05357
77	COPD	2023	Cardiac	C4	Варикард LF	45.1	0.497203
78	COPD	2023	Cardiac	C4	Варикард LF	35.4	-0.111803
79	ILD-SSD	2023	Cardiac	C4	Варикард LF	47.7	0.660442
80	COPD	2023	Cardiac	C4	Варикард LF	17.1	-1.26075
81	COPD	2023	Cardiac	C4	Варикард LF	25	-0.764759
82	COPD	2023	Cardiac	C4	Варикард LF	74.2	2.32422
83	COPD	2023	Cardiac	C4	Варикард LF	23.1	-0.884049
84	COPD	2023	Cardiac	C4	Варикард LF	49.3	0.760897
85	COPD	2023	Cardiac	C4	Варикард LF	57.9	1.30084
86	COPD	2023	Cardiac	C4	Варикард LF	51.5	0.899022
87	ILD-SSD	2023	Cardiac	C4	Варикард LF	38.1	0.057714
88	COPD	2023	Cardiac	C4	Варикард LF	40	0.177004
89	COPD	2023	Cardiac	C4	Варикард LF	3.51	-2.11399
91	ILD-SSD	2023	Cardiac	C4	Варикард LF	6.4	-1.93255
92	COPD	2023	Cardiac	C4	Варикард LF	42.9	0.359078
93	COPD	2023	Cardiac	C4	Варикард LF	55.8	1.16899
94	ILD-SSD	2023	Cardiac	C4	Варикард LF	42.5	0.333965
95	COPD	2023	Cardiac	C4	Варикард LF	43.2	0.377913
97	COPD	2023	Cardiac	C4	Варикард LF	24.6	-0.789873
98	COPD	2023	Cardiac	C4	Варикард LF	51.1	0.873909
99	COPD	2023	Cardiac	C4	Варикард LF	38.9	0.107941
100	COPD	2023	Cardiac	C4	Варикард LF	31	-0.388054
102	COPD	2023	Cardiac	C4	Варикард LF	32.2	-0.312713
105	ILD-SSD	2023	Cardiac	C4	Варикард LF	27.3	-0.620356
106	ILD-SSD	2023	Cardiac	C4	Варикард LF	59	1.3699
107	ILD-SSD	2023	Cardiac	C4	Варикард LF	12.5	-1.54956
108	COPD	2023	Cardiac	C4	Варикард LF	36.8	-0.0239055
109	ILD-SSD	2023	Cardiac	C4	Варикард LF	36.3	-0.0552976
111	ILD-SSD	2023	Cardiac	C4	Варикард LF	24.5	-0.796151
113	ILD-SSD	2023	Cardiac	C4	Варикард LF	38.5	0.0828277
114	ILD-SSD	2023	Cardiac	C4	Варикард LF	60.1	1.43897
115	ILD-SSD	2023	Cardiac	C4	Варикард LF	59.2	1.38246
116	COPD	2023	Cardiac	C4	Варикард LF	43	0.365357
117	COPD	2023	Cardiac	C4	Варикард LF	48	0.679278
118	ILD-SSD	2023	Cardiac	C4	Варикард LF	52	0.930415
119	ILD-SSD	2023	Cardiac	C4	Варикард LF	23.2	-0.877771
120	ILD-SSD	2023	Cardiac	C4	Варикард LF	33	-0.262486
122	COPD	2023	Cardiac	C4	Варикард LF	59.5	1.4013
123	COPD	2023	Cardiac	C4	Варикард LF	40.5	0.208396
124	COPD	2023	Cardiac	C4	Варикард LF	35.4	-0.111803
125	ILD-SSD	2023	Cardiac	C4	Варикард LF	48.1	0.685556
126	ILD-SSD	2023	Cardiac	C4	Варикард LF	34.2	-0.187144
127	COPD	2023	Cardiac	C4	Варикард LF	59.3	1.38874
128	ILD-SSD	2023	Cardiac	C4	Варикард LF	25.1	-0.758481
130	ILD-SSD	2023	Cardiac	C4	Варикард LF	36.7	-0.0301839
131	ILD-SSD	2023	Cardiac	C4	Варикард LF	33.7	-0.218537
132	COPD	2023	Cardiac	C4	Варикард LF	49.4	0.767176
133	ILD-SSD	2023	Cardiac	C4	Варикард LF	60.8	1.48292
134	ILD-SSD	2023	Cardiac	C4	Варикард LF	19.9	-1.08496
135	ILD-SSD	2023	Cardiac	C4	Варикард LF	31.8	-0.337827
136	ILD-SSD	2023	Cardiac	C4	Варикард LF	23.6	-0.852657
137	ILD-SSD	2023	Cardiac	C4	Варикард LF	13.7	-1.47422
139	ILD-SSD	2023	Cardiac	C4	Варикард LF	24.6	-0.789873
140	ILD-SSD	2023	Cardiac	C4	Варикард LF	58.1	1.3134
142	COPD	2023	Cardiac	C4	Варикард LF	61.6	1.53314
143	ILD-SSD	2023	Cardiac	C4	Варикард LF
144	ILD-SSD	2023	Cardiac	C4	Варикард LF	14.3	-1.43655
145	ILD-SSD	2023	Cardiac	C4	Варикард LF	59.4	1.39502
147	ILD-SSD	2023	Cardiac	C4	Варикард LF	26.3	-0.68314
148	ILD-SSD	2023	Cardiac	C4	Варикард LF	53.8	1.04343
149	ILD-SSD	2023	Cardiac	C4	Варикард LF	47.9	0.672999
1	ILD-SSD	2024	Cardiac	C4	Варикард LF	42	0.0356423
2	COPD	2024	Cardiac	C4	Варикард LF	63.4	1.449
5	ILD-SSD	2024	Cardiac	C4	Варикард LF	38.4	-0.202118
7	ILD-SSD	2024	Cardiac	C4	Варикард LF	35.1	-0.420066
10	COPD	2024	Cardiac	C4	Варикард LF	26.1	-1.01447
11	ILD-SSD	2024	Cardiac	C4	Варикард LF	40.4	-0.0700292
12	ILD-SSD	2024	Cardiac	C4	Варикард LF	40.4	-0.0700292
13	ILD-SSD	2024	Cardiac	C4	Варикард LF	73.7	2.12926
14	ILD-SSD	2024	Cardiac	C4	Варикард LF	21.4	-1.32488
15	ILD-SSD	2024	Cardiac	C4	Варикард LF	50	0.563999
16	ILD-SSD	2024	Cardiac	C4	Варикард LF	54.9	0.887618
18	ILD-SSD	2024	Cardiac	C4	Варикард LF	29.2	-0.809729
19	ILD-SSD	2024	Cardiac	C4	Варикард LF	55.4	0.920641
20	ILD-SSD	2024	Cardiac	C4	Варикард LF	25.1	-1.08051
21	ILD-SSD	2024	Cardiac	C4	Варикард LF	38.2	-0.215327
22	ILD-SSD	2024	Cardiac	C4	Варикард LF	68.9	1.81224
23	ILD-SSD	2024	Cardiac	C4	Варикард LF	36.5	-0.327603
24	ILD-SSD	2024	Cardiac	C4	Варикард LF	40.3	-0.0766336
25	COPD	2024	Cardiac	C4	Варикард LF	19.8	-1.43055
26	COPD	2024	Cardiac	C4	Варикард LF	24.9	-1.09372
27	ILD-SSD	2024	Cardiac	C4	Варикард LF	42.8	0.088478
28	ILD-SSD	2024	Cardiac	C4	Варикард LF	52.7	0.74232
30	COPD	2024	Cardiac	C4	Варикард LF	44.8	0.220567
31	COPD	2024	Cardiac	C4	Варикард LF	23.9	-1.15977
32	COPD	2024	Cardiac	C4	Варикард LF	36	-0.360626
34	ILD-SSD	2024	Cardiac	C4	Варикард LF	36.9	-0.301185
35	COPD	2024	Cardiac	C4	Варикард LF	70.1	1.8915
36	ILD-SSD	2024	Cardiac	C4	Варикард LF	36.7	-0.314394
37	COPD	2024	Cardiac	C4	Варикард LF	57.6	1.06594
38	COPD	2024	Cardiac	C4	Варикард LF	61.4	1.31691
39	ILD-SSD	2024	Cardiac	C4	Варикард LF	28.8	-0.836147
40	ILD-SSD	2024	Cardiac	C4	Варикард LF	56.8	1.0131
41	COPD	2024	Cardiac	C4	Варикард LF	52.1	0.702693
42	COPD	2024	Cardiac	C4	Варикард LF	30.3	-0.73708
43	COPD	2024	Cardiac	C4	Варикард LF	44.9	0.227172
44	COPD	2024	Cardiac	C4	Варикард LF	0.9	-2.67879
46	COPD	2024	Cardiac	C4	Варикард LF	62	1.35654
47	COPD	2024	Cardiac	C4	Варикард LF	34.1	-0.48611
48	COPD	2024	Cardiac	C4	Варикард LF	18.1	-1.54282
49	COPD	2024	Cardiac	C4	Варикард LF	26.5	-0.98805
50	COPD	2024	Cardiac	C4	Варикард LF	21.6	-1.31167
51	COPD	2024	Cardiac	C4	Варикард LF	21.5	-1.31827
52	COPD	2024	Cardiac	C4	Варикард LF	54.9	0.887618
54	ILD-SSD	2024	Cardiac	C4	Варикард LF	36.6	-0.320999
55	COPD	2024	Cardiac	C4	Варикард LF	3.8	-2.48726
58	COPD	2024	Cardiac	C4	Варикард LF	55.5	0.927245
59	COPD	2024	Cardiac	C4	Варикард LF	51	0.630044
61	COPD	2024	Cardiac	C4	Варикард LF	46.4	0.326239
62	COPD	2024	Cardiac	C4	Варикард LF	3.8	-2.48726
63	COPD	2024	Cardiac	C4	Варикард LF	71.9	2.01038
64	COPD	2024	Cardiac	C4	Варикард LF	56.5	0.99329
65	ILD-SSD	2024	Cardiac	C4	Варикард LF	49.4	0.524373
66	ILD-SSD	2024	Cardiac	C4	Варикард LF	30.6	-0.717267
67	COPD	2024	Cardiac	C4	Варикард LF	59.1	1.16501
68	ILD-SSD	2024	Cardiac	C4	Варикард LF	36.8	-0.30779
69	COPD	2024	Cardiac	C4	Варикард LF	47.7	0.412097
71	COPD	2024	Cardiac	C4	Варикард LF	31.3	-0.671036
73	COPD	2024	Cardiac	C4	Варикард LF	46.7	0.346052
74	COPD	2024	Cardiac	C4	Варикард LF	54.3	0.847992
76	COPD	2024	Cardiac	C4	Варикард LF	46.1	0.306425
77	COPD	2024	Cardiac	C4	Варикард LF	81	2.61138
78	COPD	2024	Cardiac	C4	Варикард LF	56	0.960267
79	ILD-SSD	2024	Cardiac	C4	Варикард LF	44.7	0.213963
[truncated: 8,528 more rows]

## Sheet: composites_by_subprofile
id	group_label	year	profile	subprofile	value
1	ILD-SSD	2023	Cardiac	C1	-0.0881117
1	ILD-SSD	2023	Cardiac	C2	4.33732
1	ILD-SSD	2023	Cardiac	C3	0.472062
1	ILD-SSD	2023	Cardiac	C4	-1.17902
1	ILD-SSD	2023	Renal	N1	-1.22773
1	ILD-SSD	2023	Renal	N2	0.512593
1	ILD-SSD	2023	Pulmonary	R1	0.632663
1	ILD-SSD	2023	Pulmonary	R10	0.889905
1	ILD-SSD	2023	Pulmonary	R11	0.773999
1	ILD-SSD	2023	Pulmonary	R2	0.475636
1	ILD-SSD	2023	Pulmonary	R3	-1.29925
1	ILD-SSD	2023	Pulmonary	R4	1.59175
1	ILD-SSD	2023	Pulmonary	R5	1.95309
1	ILD-SSD	2023	Pulmonary	R6	-0.174618
1	ILD-SSD	2023	Pulmonary	R7	-0.336453
1	ILD-SSD	2023	Pulmonary	R8	0.615321
1	ILD-SSD	2023	Pulmonary	R9	-0.790364
1	ILD-SSD	2024	Cardiac	C1	-0.207681
1	ILD-SSD	2024	Cardiac	C2	1.19467
1	ILD-SSD	2024	Cardiac	C3	0.203302
1	ILD-SSD	2024	Cardiac	C4	0.40458
1	ILD-SSD	2024	Renal	N1	-0.560145
1	ILD-SSD	2024	Renal	N2	-1.20006
1	ILD-SSD	2024	Pulmonary	R1	0.559276
1	ILD-SSD	2024	Pulmonary	R10	1.06521
1	ILD-SSD	2024	Pulmonary	R11	0.680323
1	ILD-SSD	2024	Pulmonary	R2	-1.54548
1	ILD-SSD	2024	Pulmonary	R3	0.361311
1	ILD-SSD	2024	Pulmonary	R4	-0.811982
1	ILD-SSD	2024	Pulmonary	R5	0.602906
1	ILD-SSD	2024	Pulmonary	R6	0.244991
1	ILD-SSD	2024	Pulmonary	R7	-0.772249
1	ILD-SSD	2024	Pulmonary	R8	0.777695
1	ILD-SSD	2024	Pulmonary	R9	-0.646086
1	ILD-SSD	2025	Cardiac	C1	-0.423729
1	ILD-SSD	2025	Cardiac	C2	0.518703
1	ILD-SSD	2025	Cardiac	C3	0.00871469
1	ILD-SSD	2025	Cardiac	C4	-0.550298
1	ILD-SSD	2025	Renal	N1	-0.645338
1	ILD-SSD	2025	Renal	N2	-1.32746
1	ILD-SSD	2025	Pulmonary	R1	0.588779
1	ILD-SSD	2025	Pulmonary	R10	1.19353
1	ILD-SSD	2025	Pulmonary	R11	1.1384
1	ILD-SSD	2025	Pulmonary	R2	-0.821485
1	ILD-SSD	2025	Pulmonary	R3	1.59658
1	ILD-SSD	2025	Pulmonary	R4	1.24007
1	ILD-SSD	2025	Pulmonary	R5	0.680434
1	ILD-SSD	2025	Pulmonary	R6	0.00631943
1	ILD-SSD	2025	Pulmonary	R7	-0.579454
1	ILD-SSD	2025	Pulmonary	R8	0.90113
1	ILD-SSD	2025	Pulmonary	R9	-0.381676
2	COPD	2023	Cardiac	C1	0.342158
2	COPD	2023	Cardiac	C2	1.74094
2	COPD	2023	Cardiac	C3	0.514423
2	COPD	2023	Cardiac	C4	-1.31353
2	COPD	2023	Renal	N1	-0.54142
2	COPD	2023	Renal	N2	-0.589437
2	COPD	2023	Pulmonary	R1	2.00437
2	COPD	2023	Pulmonary	R10	-1.48887
2	COPD	2023	Pulmonary	R11	-0.769738
2	COPD	2023	Pulmonary	R2	-1.55595
2	COPD	2023	Pulmonary	R3	-1.0073
2	COPD	2023	Pulmonary	R4	1.35403
2	COPD	2023	Pulmonary	R5	-0.886939
2	COPD	2023	Pulmonary	R6	-0.324291
2	COPD	2023	Pulmonary	R7	1.55053
2	COPD	2023	Pulmonary	R8	1.25756
2	COPD	2023	Pulmonary	R9	-0.338399
2	COPD	2024	Cardiac	C1	-0.658726
2	COPD	2024	Cardiac	C2	-2.19333
2	COPD	2024	Cardiac	C3	0.293368
2	COPD	2024	Cardiac	C4	0.888212
2	COPD	2024	Renal	N1	-0.733303
2	COPD	2024	Renal	N2	-2.4259
2	COPD	2024	Pulmonary	R1	2.27031
2	COPD	2024	Pulmonary	R10	-1.36297
2	COPD	2024	Pulmonary	R11	-0.809011
2	COPD	2024	Pulmonary	R2	-0.686569
2	COPD	2024	Pulmonary	R3	1.07647
2	COPD	2024	Pulmonary	R4	-2.18272
2	COPD	2024	Pulmonary	R5	2.04707
2	COPD	2024	Pulmonary	R6	-0.615466
2	COPD	2024	Pulmonary	R7	0.288411
2	COPD	2024	Pulmonary	R8	1.24539
2	COPD	2024	Pulmonary	R9	0.152518
2	COPD	2025	Cardiac	C1	-0.467789
2	COPD	2025	Cardiac	C2	-0.865776
2	COPD	2025	Cardiac	C3	0.218728
2	COPD	2025	Cardiac	C4	-0.35056
2	COPD	2025	Renal	N1	-0.590548
2	COPD	2025	Renal	N2	-2.3503
2	COPD	2025	Pulmonary	R1	2.18563
2	COPD	2025	Pulmonary	R10	-1.26813
2	COPD	2025	Pulmonary	R11	-0.869525
2	COPD	2025	Pulmonary	R2	-1.04653
2	COPD	2025	Pulmonary	R3	0.607988
2	COPD	2025	Pulmonary	R4	-2.0738
2	COPD	2025	Pulmonary	R5	1.42877
2	COPD	2025	Pulmonary	R6	-0.600345
2	COPD	2025	Pulmonary	R7	0.668621
2	COPD	2025	Pulmonary	R8	1.25173
2	COPD	2025	Pulmonary	R9	-0.0519106
5	ILD-SSD	2023	Cardiac	C1	1.22928
5	ILD-SSD	2023	Cardiac	C2	0.875475
5	ILD-SSD	2023	Cardiac	C3	0.757387
5	ILD-SSD	2023	Cardiac	C4	0.0224725
5	ILD-SSD	2023	Renal	N1	-0.0781708
5	ILD-SSD	2023	Renal	N2	0.512593
5	ILD-SSD	2023	Pulmonary	R1	0.751699
5	ILD-SSD	2023	Pulmonary	R10	-0.769914
5	ILD-SSD	2023	Pulmonary	R11	1.15308
5	ILD-SSD	2023	Pulmonary	R2	-2.0147
5	ILD-SSD	2023	Pulmonary	R3	0.744418
5	ILD-SSD	2023	Pulmonary	R4	-0.0723159
5	ILD-SSD	2023	Pulmonary	R5	-0.112386
5	ILD-SSD	2023	Pulmonary	R6	1.02277
5	ILD-SSD	2023	Pulmonary	R7	0.640842
5	ILD-SSD	2023	Pulmonary	R8	0.890566
5	ILD-SSD	2023	Pulmonary	R9	1.02289
5	ILD-SSD	2024	Cardiac	C1	1.35832
5	ILD-SSD	2024	Cardiac	C2	1.19467
5	ILD-SSD	2024	Cardiac	C3	0.117143
5	ILD-SSD	2024	Cardiac	C4	0.22454
5	ILD-SSD	2024	Renal	N1	0.162204
5	ILD-SSD	2024	Renal	N2	0.237796
5	ILD-SSD	2024	Pulmonary	R1	0.860628
5	ILD-SSD	2024	Pulmonary	R10	-0.951223
5	ILD-SSD	2024	Pulmonary	R11	1.43353
5	ILD-SSD	2024	Pulmonary	R2	0.221228
5	ILD-SSD	2024	Pulmonary	R3	-0.649779
5	ILD-SSD	2024	Pulmonary	R4	0.738526
5	ILD-SSD	2024	Pulmonary	R5	-0.831822
5	ILD-SSD	2024	Pulmonary	R6	1.10545
5	ILD-SSD	2024	Pulmonary	R7	1.1939
5	ILD-SSD	2024	Pulmonary	R8	1.36232
5	ILD-SSD	2024	Pulmonary	R9	1.67707
5	ILD-SSD	2025	Cardiac	C1	1.34998
5	ILD-SSD	2025	Cardiac	C2	-0.865776
5	ILD-SSD	2025	Cardiac	C3	0.00662135
5	ILD-SSD	2025	Cardiac	C4	0.123329
5	ILD-SSD	2025	Renal	N1	0.505984
5	ILD-SSD	2025	Renal	N2	0.127973
5	ILD-SSD	2025	Pulmonary	R1	0.89184
5	ILD-SSD	2025	Pulmonary	R10	-1.10335
5	ILD-SSD	2025	Pulmonary	R11	1.37733
5	ILD-SSD	2025	Pulmonary	R2	0.128538
5	ILD-SSD	2025	Pulmonary	R3	-0.514862
5	ILD-SSD	2025	Pulmonary	R4	-0.225244
5	ILD-SSD	2025	Pulmonary	R5	-0.533079
5	ILD-SSD	2025	Pulmonary	R6	1.21965
5	ILD-SSD	2025	Pulmonary	R7	0.390345
5	ILD-SSD	2025	Pulmonary	R8	1.3686
5	ILD-SSD	2025	Pulmonary	R9	1.52873
7	ILD-SSD	2023	Cardiac	C1	0.606267
7	ILD-SSD	2023	Cardiac	C2	-0.336171
7	ILD-SSD	2023	Cardiac	C3	1.37814
7	ILD-SSD	2023	Cardiac	C4	-0.563695
7	ILD-SSD	2023	Renal	N1	-0.267195
7	ILD-SSD	2023	Renal	N2	0.512593
7	ILD-SSD	2023	Pulmonary	R1	0.39526
7	ILD-SSD	2023	Pulmonary	R10	0.535798
7	ILD-SSD	2023	Pulmonary	R11	0.0129727
7	ILD-SSD	2023	Pulmonary	R2	1.5242
7	ILD-SSD	2023	Pulmonary	R3	-0.277416
7	ILD-SSD	2023	Pulmonary	R4	0.878579
7	ILD-SSD	2023	Pulmonary	R5	0.662167
7	ILD-SSD	2023	Pulmonary	R6	-0.0249455
7	ILD-SSD	2023	Pulmonary	R7	-0.639681
7	ILD-SSD	2023	Pulmonary	R8	-0.0269179
7	ILD-SSD	2023	Pulmonary	R9	-0.338399
7	ILD-SSD	2024	Cardiac	C1	0.431781
7	ILD-SSD	2024	Cardiac	C2	-0.499333
7	ILD-SSD	2024	Cardiac	C3	0.479167
7	ILD-SSD	2024	Cardiac	C4	-0.913232
7	ILD-SSD	2024	Renal	N1	0.107385
7	ILD-SSD	2024	Renal	N2	-0.988041
7	ILD-SSD	2024	Pulmonary	R1	0.126231
7	ILD-SSD	2024	Pulmonary	R10	0.658469
7	ILD-SSD	2024	Pulmonary	R11	1.34482
7	ILD-SSD	2024	Pulmonary	R2	0.284075
7	ILD-SSD	2024	Pulmonary	R3	-0.267538
7	ILD-SSD	2024	Pulmonary	R4	0.334046
7	ILD-SSD	2024	Pulmonary	R5	-0.142775
7	ILD-SSD	2024	Pulmonary	R6	0.244991
7	ILD-SSD	2024	Pulmonary	R7	-0.470421
7	ILD-SSD	2024	Pulmonary	R8	0.0761461
7	ILD-SSD	2024	Pulmonary	R9	-0.471833
7	ILD-SSD	2025	Cardiac	C1	0.616699
7	ILD-SSD	2025	Cardiac	C2	-0.404283
7	ILD-SSD	2025	Cardiac	C3	0.136226
7	ILD-SSD	2025	Cardiac	C4	-0.766177
7	ILD-SSD	2025	Renal	N1	-0.466297
7	ILD-SSD	2025	Renal	N2	-1.10665
7	ILD-SSD	2025	Pulmonary	R1	0.308171
7	ILD-SSD	2025	Pulmonary	R10	0.850339
7	ILD-SSD	2025	Pulmonary	R11	1.57653
7	ILD-SSD	2025	Pulmonary	R2	0.118893
7	ILD-SSD	2025	Pulmonary	R3	-0.575886
7	ILD-SSD	2025	Pulmonary	R4	0.451056
7	ILD-SSD	2025	Pulmonary	R5	0.0939027
7	ILD-SSD	2025	Pulmonary	R6	0.157986
7	ILD-SSD	2025	Pulmonary	R7	-0.849749
7	ILD-SSD	2025	Pulmonary	R8	0.0830623
7	ILD-SSD	2025	Pulmonary	R9	-0.798633
10	COPD	2023	Cardiac	C1	-0.562014
10	COPD	2023	Cardiac	C2	-0.855447
10	COPD	2023	Cardiac	C3	-0.0733582
10	COPD	2023	Cardiac	C4	-1.51377
10	COPD	2023	Renal	N1	0.4935
10	COPD	2023	Renal	N2	-0.589437
10	COPD	2023	Pulmonary	R1	-0.563119
10	COPD	2023	Pulmonary	R10	-0.363485
10	COPD	2023	Pulmonary	R11	-0.829619
10	COPD	2023	Pulmonary	R2	0.410101
10	COPD	2023	Pulmonary	R3	-1.44523
10	COPD	2023	Pulmonary	R4	1.59175
10	COPD	2023	Pulmonary	R5	0.662167
10	COPD	2023	Pulmonary	R6	-1.07266
10	COPD	2023	Pulmonary	R7	-0.151034
10	COPD	2023	Pulmonary	R8	0.248327
10	COPD	2023	Pulmonary	R9	1.22736
10	COPD	2024	Cardiac	C1	-0.653369
10	COPD	2024	Cardiac	C2	-0.687555
10	COPD	2024	Cardiac	C3	-0.320905
10	COPD	2024	Cardiac	C4	-0.715567
10	COPD	2024	Renal	N1	0.294956
10	COPD	2024	Renal	N2	0.445186
10	COPD	2024	Pulmonary	R1	-0.652034
10	COPD	2024	Pulmonary	R10	-0.385238
10	COPD	2024	Pulmonary	R11	-0.619277
10	COPD	2024	Pulmonary	R2	0.82177
10	COPD	2024	Pulmonary	R3	-1.88282
10	COPD	2024	Pulmonary	R4	0.626171
10	COPD	2024	Pulmonary	R5	1.24476
10	COPD	2024	Pulmonary	R6	-0.615466
10	COPD	2024	Pulmonary	R7	0.224636
10	COPD	2024	Pulmonary	R8	0.0761461
10	COPD	2024	Pulmonary	R9	1.82238
10	COPD	2025	Cardiac	C1	-0.140055
10	COPD	2025	Cardiac	C2	-1.32727
10	COPD	2025	Cardiac	C3	-0.343656
10	COPD	2025	Cardiac	C4	-1.42809
10	COPD	2025	Renal	N1	0.261008
10	COPD	2025	Renal	N2	0.551546
10	COPD	2025	Pulmonary	R1	-0.438721
10	COPD	2025	Pulmonary	R10	-0.218344
10	COPD	2025	Pulmonary	R11	-0.297485
10	COPD	2025	Pulmonary	R2	1.01105
10	COPD	2025	Pulmonary	R3	-2.43103
10	COPD	2025	Pulmonary	R4	0.834293
10	COPD	2025	Pulmonary	R5	1.30742
10	COPD	2025	Pulmonary	R6	-0.903678
10	COPD	2025	Pulmonary	R7	0.318869
10	COPD	2025	Pulmonary	R8	0.199929
10	COPD	2025	Pulmonary	R9	2.10106
11	ILD-SSD	2023	Cardiac	C1	-0.841687
11	ILD-SSD	2023	Cardiac	C2	1.39475
11	ILD-SSD	2023	Cardiac	C3	-0.575214
11	ILD-SSD	2023	Cardiac	C4	-0.716339
11	ILD-SSD	2023	Renal	N1	0.235598
11	ILD-SSD	2023	Renal	N2	0.512593
11	ILD-SSD	2023	Pulmonary	R1	0.152045
11	ILD-SSD	2023	Pulmonary	R10	0.637171
11	ILD-SSD	2023	Pulmonary	R11	-0.207426
11	ILD-SSD	2023	Pulmonary	R2	0.10864
11	ILD-SSD	2023	Pulmonary	R3	-0.846724
11	ILD-SSD	2023	Pulmonary	R4	-0.262495
11	ILD-SSD	2023	Pulmonary	R5	-0.641664
11	ILD-SSD	2023	Pulmonary	R6	1.17244
11	ILD-SSD	2023	Pulmonary	R7	-0.94291
11	ILD-SSD	2023	Pulmonary	R8	-0.302163
11	ILD-SSD	2023	Pulmonary	R9	-1.04325
11	ILD-SSD	2024	Cardiac	C1	-0.421348
11	ILD-SSD	2024	Cardiac	C2	-0.875777
11	ILD-SSD	2024	Cardiac	C3	-0.457371
11	ILD-SSD	2024	Cardiac	C4	0.323477
11	ILD-SSD	2024	Renal	N1	0.786544
11	ILD-SSD	2024	Renal	N2	-1.18618
11	ILD-SSD	2024	Pulmonary	R1	-1.06069
11	ILD-SSD	2024	Pulmonary	R10	0.541541
11	ILD-SSD	2024	Pulmonary	R11	-0.188359
11	ILD-SSD	2024	Pulmonary	R2	0.381838
11	ILD-SSD	2024	Pulmonary	R3	-0.699101
11	ILD-SSD	2024	Pulmonary	R4	0.311575
11	ILD-SSD	2024	Pulmonary	R5	-0.0955798
11	ILD-SSD	2024	Pulmonary	R6	0.388401
11	ILD-SSD	2024	Pulmonary	R7	-0.982677
11	ILD-SSD	2024	Pulmonary	R8	-0.976177
11	ILD-SSD	2024	Pulmonary	R9	-1.44469
11	ILD-SSD	2025	Cardiac	C1	-0.380834
11	ILD-SSD	2025	Cardiac	C2	-1.09652
11	ILD-SSD	2025	Cardiac	C3	-0.430541
11	ILD-SSD	2025	Cardiac	C4	-0.297287
11	ILD-SSD	2025	Renal	N1	0.677172
11	ILD-SSD	2025	Renal	N2	-1.3004
11	ILD-SSD	2025	Pulmonary	R1	-0.655731
11	ILD-SSD	2025	Pulmonary	R10	0.657871
11	ILD-SSD	2025	Pulmonary	R11	-0.0622479
11	ILD-SSD	2025	Pulmonary	R2	0.528801
11	ILD-SSD	2025	Pulmonary	R3	-0.356198
11	ILD-SSD	2025	Pulmonary	R4	-2.14143
11	ILD-SSD	2025	Pulmonary	R5	-0.249926
11	ILD-SSD	2025	Pulmonary	R6	0.309652
11	ILD-SSD	2025	Pulmonary	R7	-0.849749
11	ILD-SSD	2025	Pulmonary	R8	-0.851872
11	ILD-SSD	2025	Pulmonary	R9	-1.38047
12	ILD-SSD	2023	Cardiac	C1	-0.416108
12	ILD-SSD	2023	Cardiac	C2	0.183106
12	ILD-SSD	2023	Cardiac	C3	1.24896
12	ILD-SSD	2023	Cardiac	C4	0.999076
12	ILD-SSD	2023	Renal	N1	-0.127111
12	ILD-SSD	2023	Renal	N2	0.512593
12	ILD-SSD	2023	Pulmonary	R1	-0.868968
12	ILD-SSD	2023	Pulmonary	R10	0.937088
12	ILD-SSD	2023	Pulmonary	R11	-0.080038
12	ILD-SSD	2023	Pulmonary	R2	-0.291125
12	ILD-SSD	2023	Pulmonary	R3	-1.0073
12	ILD-SSD	2023	Pulmonary	R4	-1.49866
12	ILD-SSD	2023	Pulmonary	R5	-0.112386
12	ILD-SSD	2023	Pulmonary	R6	1.02277
12	ILD-SSD	2023	Pulmonary	R7	-0.850201
12	ILD-SSD	2023	Pulmonary	R8	1.16581
12	ILD-SSD	2023	Pulmonary	R9	-0.386819
12	ILD-SSD	2024	Cardiac	C1	-0.487438
12	ILD-SSD	2024	Cardiac	C2	0.253555
12	ILD-SSD	2024	Cardiac	C3	0.170269
12	ILD-SSD	2024	Cardiac	C4	0.323477
12	ILD-SSD	2024	Renal	N1	-0.345724
12	ILD-SSD	2024	Renal	N2	0.64795
12	ILD-SSD	2024	Pulmonary	R1	-0.703123
12	ILD-SSD	2024	Pulmonary	R10	0.423703
12	ILD-SSD	2024	Pulmonary	R11	-0.560481
12	ILD-SSD	2024	Pulmonary	R2	-0.113959
12	ILD-SSD	2024	Pulmonary	R3	-0.366181
12	ILD-SSD	2024	Pulmonary	R4	1.14301
12	ILD-SSD	2024	Pulmonary	R5	-0.954529
12	ILD-SSD	2024	Pulmonary	R6	0.53181
12	ILD-SSD	2024	Pulmonary	R7	-0.772249
12	ILD-SSD	2024	Pulmonary	R8	1.01154
12	ILD-SSD	2024	Pulmonary	R9	-0.718744
12	ILD-SSD	2025	Cardiac	C1	-0.643655
12	ILD-SSD	2025	Cardiac	C2	0.518703
12	ILD-SSD	2025	Cardiac	C3	0.478529
12	ILD-SSD	2025	Cardiac	C4	0.793678
12	ILD-SSD	2025	Renal	N1	-0.311952
12	ILD-SSD	2025	Renal	N2	0.542523
12	ILD-SSD	2025	Pulmonary	R1	-0.74438
12	ILD-SSD	2025	Pulmonary	R10	0.296224
12	ILD-SSD	2025	Pulmonary	R11	-0.711832
12	ILD-SSD	2025	Pulmonary	R2	-0.202604
12	ILD-SSD	2025	Pulmonary	R3	-0.893213
12	ILD-SSD	2025	Pulmonary	R4	1.26262
12	ILD-SSD	2025	Pulmonary	R5	-0.472403
12	ILD-SSD	2025	Pulmonary	R6	0.461318
12	ILD-SSD	2025	Pulmonary	R7	-0.666892
12	ILD-SSD	2025	Pulmonary	R8	1.13486
12	ILD-SSD	2025	Pulmonary	R9	-0.876323
13	ILD-SSD	2023	Cardiac	C1	0.00705048
13	ILD-SSD	2023	Cardiac	C2	0.702382
13	ILD-SSD	2023	Cardiac	C3	-0.420948
13	ILD-SSD	2023	Cardiac	C4	1.01136
13	ILD-SSD	2023	Renal	N1	-0.458941
13	ILD-SSD	2023	Renal	N2	0.512593
13	ILD-SSD	2023	Pulmonary	R1	-1.47687
13	ILD-SSD	2023	Pulmonary	R10	-0.097204
13	ILD-SSD	2023	Pulmonary	R11	-0.213363
13	ILD-SSD	2023	Pulmonary	R2	0.357673
13	ILD-SSD	2023	Pulmonary	R3	-0.219026
13	ILD-SSD	2023	Pulmonary	R4	-0.785487
13	ILD-SSD	2023	Pulmonary	R5	-0.37057
13	ILD-SSD	2023	Pulmonary	R6	0.873092
13	ILD-SSD	2023	Pulmonary	R7	-1.03562
13	ILD-SSD	2023	Pulmonary	R8	-2.22888
13	ILD-SSD	2023	Pulmonary	R9	-1.42259
13	ILD-SSD	2024	Cardiac	C1	-0.452388
13	ILD-SSD	2024	Cardiac	C2	-0.311111
13	ILD-SSD	2024	Cardiac	C3	0.366838
13	ILD-SSD	2024	Cardiac	C4	0.938853
13	ILD-SSD	2024	Renal	N1	-0.701734
13	ILD-SSD	2024	Renal	N2	1.06736
13	ILD-SSD	2024	Pulmonary	R1	-0.736976
13	ILD-SSD	2024	Pulmonary	R10	0.171649
13	ILD-SSD	2024	Pulmonary	R11	0.142436
13	ILD-SSD	2024	Pulmonary	R2	0.430719
13	ILD-SSD	2024	Pulmonary	R3	-0.366181
13	ILD-SSD	2024	Pulmonary	R4	-0.699627
13	ILD-SSD	2024	Pulmonary	R5	-0.350433
13	ILD-SSD	2024	Pulmonary	R6	1.10545
13	ILD-SSD	2024	Pulmonary	R7	-1.37591
13	ILD-SSD	2024	Pulmonary	R8	-2.4962
13	ILD-SSD	2024	Pulmonary	R9	-1.50995
13	ILD-SSD	2025	Cardiac	C1	-0.609994
13	ILD-SSD	2025	Cardiac	C2	0.0572098
13	ILD-SSD	2025	Cardiac	C3	0.478075
13	ILD-SSD	2025	Cardiac	C4	1.14789
13	ILD-SSD	2025	Renal	N1	-0.731504
13	ILD-SSD	2025	Renal	N2	0.975118
13	ILD-SSD	2025	Pulmonary	R1	-0.668403
13	ILD-SSD	2025	Pulmonary	R10	0.323028
13	ILD-SSD	2025	Pulmonary	R11	0.294618
13	ILD-SSD	2025	Pulmonary	R2	0.745811
13	ILD-SSD	2025	Pulmonary	R3	-0.429427
13	ILD-SSD	2025	Pulmonary	R4	-0.225244
13	ILD-SSD	2025	Pulmonary	R5	-0.431953
13	ILD-SSD	2025	Pulmonary	R6	1.21965
13	ILD-SSD	2025	Pulmonary	R7	-0.849749
13	ILD-SSD	2025	Pulmonary	R8	-2.25427
13	ILD-SSD	2025	Pulmonary	R9	-1.63255
14	ILD-SSD	2023	Cardiac	C1	-0.797217
14	ILD-SSD	2023	Cardiac	C2	-1.20163
14	ILD-SSD	2023	Cardiac	C3	-0.624095
14	ILD-SSD	2023	Cardiac	C4	-0.252088
14	ILD-SSD	2023	Renal	N1	-0.218979
14	ILD-SSD	2023	Renal	N2	0.512593
14	ILD-SSD	2023	Pulmonary	R1	-0.691685
14	ILD-SSD	2023	Pulmonary	R10	0.684821
14	ILD-SSD	2023	Pulmonary	R11	-0.157089
14	ILD-SSD	2023	Pulmonary	R2	1.15917
14	ILD-SSD	2023	Pulmonary	R3	-0.350404
14	ILD-SSD	2023	Pulmonary	R4	1.47289
14	ILD-SSD	2023	Pulmonary	R5	-0.435116
14	ILD-SSD	2023	Pulmonary	R6	0.124727
14	ILD-SSD	2023	Pulmonary	R7	0.337614
14	ILD-SSD	2023	Pulmonary	R8	0.340076
14	ILD-SSD	2023	Pulmonary	R9	0.264222
14	ILD-SSD	2024	Cardiac	C1	-0.380347
14	ILD-SSD	2024	Cardiac	C2	0.441777
14	ILD-SSD	2024	Cardiac	C3	-0.179698
14	ILD-SSD	2024	Cardiac	C4	-0.381708
14	ILD-SSD	2024	Renal	N1	-0.588426
14	ILD-SSD	2024	Renal	N2	0.859968
14	ILD-SSD	2024	Pulmonary	R1	-0.748165
14	ILD-SSD	2024	Pulmonary	R10	0.695777
14	ILD-SSD	2024	Pulmonary	R11	-0.0924332
14	ILD-SSD	2024	Pulmonary	R2	1.28265
14	ILD-SSD	2024	Pulmonary	R3	-0.760753
14	ILD-SSD	2024	Pulmonary	R4	1.36772
14	ILD-SSD	2024	Pulmonary	R5	-0.331555
14	ILD-SSD	2024	Pulmonary	R6	0.101582
14	ILD-SSD	2024	Pulmonary	R7	-0.104818
14	ILD-SSD	2024	Pulmonary	R8	0.426921
14	ILD-SSD	2024	Pulmonary	R9	0.501023
14	ILD-SSD	2025	Cardiac	C1	-0.5607
14	ILD-SSD	2025	Cardiac	C2	0.0572098
14	ILD-SSD	2025	Cardiac	C3	-0.192728
14	ILD-SSD	2025	Cardiac	C4	-0.41021
14	ILD-SSD	2025	Renal	N1	-0.885146
14	ILD-SSD	2025	Renal	N2	0.763332
14	ILD-SSD	2025	Pulmonary	R1	-0.786092
14	ILD-SSD	2025	Pulmonary	R10	0.737846
14	ILD-SSD	2025	Pulmonary	R11	0.0781237
14	ILD-SSD	2025	Pulmonary	R2	1.25217
14	ILD-SSD	2025	Pulmonary	R3	-1.06408
14	ILD-SSD	2025	Pulmonary	R4	1.28516
14	ILD-SSD	2025	Pulmonary	R5	-0.38139
14	ILD-SSD	2025	Pulmonary	R6	0.00631943
14	ILD-SSD	2025	Pulmonary	R7	-0.0468448
14	ILD-SSD	2025	Pulmonary	R8	0.55053
14	ILD-SSD	2025	Pulmonary	R9	0.277855
15	ILD-SSD	2023	Cardiac	C1	-0.0599536
15	ILD-SSD	2023	Cardiac	C2	0.356198
15	ILD-SSD	2023	Cardiac	C3	-0.391859
15	ILD-SSD	2023	Cardiac	C4	0.402063
15	ILD-SSD	2023	Renal	N1	-0.15641
15	ILD-SSD	2023	Renal	N2	0.512593
15	ILD-SSD	2023	Pulmonary	R1	-0.820457
15	ILD-SSD	2023	Pulmonary	R10	1.32717
15	ILD-SSD	2023	Pulmonary	R11	1.50622
15	ILD-SSD	2023	Pulmonary	R2	0.737777
15	ILD-SSD	2023	Pulmonary	R3	-0.277416
15	ILD-SSD	2023	Pulmonary	R4	1.1163
15	ILD-SSD	2023	Pulmonary	R5	-0.293115
15	ILD-SSD	2023	Pulmonary	R6	1.32211
15	ILD-SSD	2023	Pulmonary	R7	-0.336453
15	ILD-SSD	2023	Pulmonary	R8	-0.0269179
15	ILD-SSD	2023	Pulmonary	R9	-1.42259
15	ILD-SSD	2024	Cardiac	C1	-0.268161
15	ILD-SSD	2024	Cardiac	C2	-1.25222
15	ILD-SSD	2024	Cardiac	C3	-0.113132
15	ILD-SSD	2024	Cardiac	C4	0.419104
15	ILD-SSD	2024	Renal	N1	-0.189357
15	ILD-SSD	2024	Renal	N2	-0.577887
15	ILD-SSD	2024	Pulmonary	R1	-1.74691
15	ILD-SSD	2024	Pulmonary	R10	1.41099
15	ILD-SSD	2024	Pulmonary	R11	1.46358
15	ILD-SSD	2024	Pulmonary	R2	0.835736
15	ILD-SSD	2024	Pulmonary	R3	-0.711431
15	ILD-SSD	2024	Pulmonary	R4	1.09806
15	ILD-SSD	2024	Pulmonary	R5	-0.350433
15	ILD-SSD	2024	Pulmonary	R6	1.39227
15	ILD-SSD	2024	Pulmonary	R7	-0.680848
15	ILD-SSD	2024	Pulmonary	R8	-0.625403
15	ILD-SSD	2024	Pulmonary	R9	-1.54628
15	ILD-SSD	2025	Cardiac	C1	-0.484212
15	ILD-SSD	2025	Cardiac	C2	-1.32727
15	ILD-SSD	2025	Cardiac	C3	0.00136456
15	ILD-SSD	2025	Cardiac	C4	0.47725
15	ILD-SSD	2025	Renal	N1	-0.173807
15	ILD-SSD	2025	Renal	N2	-0.692104
15	ILD-SSD	2025	Pulmonary	R1	-1.0301
15	ILD-SSD	2025	Pulmonary	R10	1.39479
15	ILD-SSD	2025	Pulmonary	R11	1.38345
15	ILD-SSD	2025	Pulmonary	R2	0.890485
15	ILD-SSD	2025	Pulmonary	R3	-1.1129
15	ILD-SSD	2025	Pulmonary	R4	1.12736
15	ILD-SSD	2025	Pulmonary	R5	-0.411727
15	ILD-SSD	2025	Pulmonary	R6	1.21965
15	ILD-SSD	2025	Pulmonary	R7	-0.849749
15	ILD-SSD	2025	Pulmonary	R8	-0.618138
15	ILD-SSD	2025	Pulmonary	R9	-1.63255
16	ILD-SSD	2023	Cardiac	C1	0.757414
16	ILD-SSD	2023	Cardiac	C2	1.22166
16	ILD-SSD	2023	Cardiac	C3	-0.390892
16	ILD-SSD	2023	Cardiac	C4	0.766557
16	ILD-SSD	2023	Renal	N1	-0.964601
16	ILD-SSD	2023	Renal	N2	0.512593
16	ILD-SSD	2023	Pulmonary	R1	-0.253946
16	ILD-SSD	2023	Pulmonary	R10	0.936153
16	ILD-SSD	2023	Pulmonary	R11	0.0719163
16	ILD-SSD	2023	Pulmonary	R2	-1.05789
16	ILD-SSD	2023	Pulmonary	R3	-0.620461
16	ILD-SSD	2023	Pulmonary	R4	-0.452674
16	ILD-SSD	2023	Pulmonary	R5	-0.602936
16	ILD-SSD	2023	Pulmonary	R6	0.424073
16	ILD-SSD	2023	Pulmonary	R7	-0.850201
16	ILD-SSD	2023	Pulmonary	R8	0.798818
16	ILD-SSD	2023	Pulmonary	R9	-0.236164
16	ILD-SSD	2024	Cardiac	C1	-0.794143
16	ILD-SSD	2024	Cardiac	C2	1.57111
16	ILD-SSD	2024	Cardiac	C3	-0.507386
16	ILD-SSD	2024	Cardiac	C4	0.453162
16	ILD-SSD	2024	Renal	N1	-0.988641
16	ILD-SSD	2024	Renal	N2	1.67565
16	ILD-SSD	2024	Pulmonary	R1	-0.593301
16	ILD-SSD	2024	Pulmonary	R10	1.03792
16	ILD-SSD	2024	Pulmonary	R11	-1.04166
16	ILD-SSD	2024	Pulmonary	R2	-1.18237
16	ILD-SSD	2024	Pulmonary	R3	-0.538806
16	ILD-SSD	2024	Pulmonary	R4	-0.632213
16	ILD-SSD	2024	Pulmonary	R5	-0.47314
16	ILD-SSD	2024	Pulmonary	R6	0.101582
16	ILD-SSD	2024	Pulmonary	R7	-0.982677
16	ILD-SSD	2024	Pulmonary	R8	0.777695
16	ILD-SSD	2024	Pulmonary	R9	-0.544492
16	ILD-SSD	2025	Cardiac	C1	-0.651392
16	ILD-SSD	2025	Cardiac	C2	0.980195
16	ILD-SSD	2025	Cardiac	C3	-0.562703
16	ILD-SSD	2025	Cardiac	C4	0.768392
16	ILD-SSD	2025	Renal	N1	-0.912073
16	ILD-SSD	2025	Renal	N2	1.58341
16	ILD-SSD	2025	Pulmonary	R1	-0.549089
16	ILD-SSD	2025	Pulmonary	R10	1.13113
16	ILD-SSD	2025	Pulmonary	R11	-1.32928
16	ILD-SSD	2025	Pulmonary	R2	-1.28765
16	ILD-SSD	2025	Pulmonary	R3	-0.295174
16	ILD-SSD	2025	Pulmonary	R4	-0.40559
16	ILD-SSD	2025	Pulmonary	R5	-0.512853
16	ILD-SSD	2025	Pulmonary	R6	0.00631943
16	ILD-SSD	2025	Pulmonary	R7	-0.849749
16	ILD-SSD	2025	Pulmonary	R8	0.433663
16	ILD-SSD	2025	Pulmonary	R9	-0.546558
18	ILD-SSD	2023	Cardiac	C1	-0.625111
18	ILD-SSD	2023	Cardiac	C2	-0.509263
18	ILD-SSD	2023	Cardiac	C3	-0.432477
18	ILD-SSD	2023	Cardiac	C4	-0.0168211
18	ILD-SSD	2023	Renal	N1	0.0737353
18	ILD-SSD	2023	Renal	N2	0.512593
18	ILD-SSD	2023	Pulmonary	R1	-0.545788
18	ILD-SSD	2023	Pulmonary	R10	0.580645
18	ILD-SSD	2023	Pulmonary	R11	-0.415548
18	ILD-SSD	2023	Pulmonary	R2	1.06545
18	ILD-SSD	2023	Pulmonary	R3	-0.277416
18	ILD-SSD	2023	Pulmonary	R4	-0.31004
18	ILD-SSD	2023	Pulmonary	R5	-0.241478
18	ILD-SSD	2023	Pulmonary	R6	0.124727
18	ILD-SSD	2023	Pulmonary	R7	-0.336453
18	ILD-SSD	2023	Pulmonary	R8	0.615321
18	ILD-SSD	2023	Pulmonary	R9	-0.489054
18	ILD-SSD	2024	Cardiac	C1	-0.607443
18	ILD-SSD	2024	Cardiac	C2	0.629999
18	ILD-SSD	2024	Cardiac	C3	-0.121957
18	ILD-SSD	2024	Cardiac	C4	-0.171743
18	ILD-SSD	2024	Renal	N1	0.469092
18	ILD-SSD	2024	Renal	N2	0.855341
18	ILD-SSD	2024	Pulmonary	R1	-0.437701
18	ILD-SSD	2024	Pulmonary	R10	0.529712
18	ILD-SSD	2024	Pulmonary	R11	-0.438524
18	ILD-SSD	2024	Pulmonary	R2	2.72116
18	ILD-SSD	2024	Pulmonary	R3	-0.958039
18	ILD-SSD	2024	Pulmonary	R4	0.378988
18	ILD-SSD	2024	Pulmonary	R5	-0.539213
18	ILD-SSD	2024	Pulmonary	R6	0.388401
18	ILD-SSD	2024	Pulmonary	R7	-0.772249
18	ILD-SSD	2024	Pulmonary	R8	0.426921
18	ILD-SSD	2024	Pulmonary	R9	-1.09618
18	ILD-SSD	2025	Cardiac	C1	-0.66257
18	ILD-SSD	2025	Cardiac	C2	0.0572098
18	ILD-SSD	2025	Cardiac	C3	-0.0468959
18	ILD-SSD	2025	Cardiac	C4	-0.118075
18	ILD-SSD	2025	Renal	N1	0.481796
18	ILD-SSD	2025	Renal	N2	0.754309
18	ILD-SSD	2025	Pulmonary	R1	-0.495273
18	ILD-SSD	2025	Pulmonary	R10	0.61261
18	ILD-SSD	2025	Pulmonary	R11	-0.452743
18	ILD-SSD	2025	Pulmonary	R2	3.38208
18	ILD-SSD	2025	Pulmonary	R3	-0.990852
18	ILD-SSD	2025	Pulmonary	R4	0.293253
18	ILD-SSD	2025	Pulmonary	R5	-0.431953
18	ILD-SSD	2025	Pulmonary	R6	0.157986
18	ILD-SSD	2025	Pulmonary	R7	-0.849749
18	ILD-SSD	2025	Pulmonary	R8	0.199929
18	ILD-SSD	2025	Pulmonary	R9	-0.798633
19	ILD-SSD	2023	Cardiac	C1	0.610262
19	ILD-SSD	2023	Cardiac	C2	1.56784
19	ILD-SSD	2023	Cardiac	C3	-0.649351
19	ILD-SSD	2023	Cardiac	C4	0.0597116
19	ILD-SSD	2023	Renal	N1	0.0301198
19	ILD-SSD	2023	Renal	N2	0.512593
19	ILD-SSD	2023	Pulmonary	R1	-0.485441
19	ILD-SSD	2023	Pulmonary	R10	0.0672363
19	ILD-SSD	2023	Pulmonary	R11	-0.559828
19	ILD-SSD	2023	Pulmonary	R2	0.279031
19	ILD-SSD	2023	Pulmonary	R3	-0.13144
19	ILD-SSD	2023	Pulmonary	R4	1.1163
19	ILD-SSD	2023	Pulmonary	R5	-0.628755
19	ILD-SSD	2023	Pulmonary	R6	-0.623637
19	ILD-SSD	2023	Pulmonary	R7	-0.546972
19	ILD-SSD	2023	Pulmonary	R8	-1.40314
19	ILD-SSD	2023	Pulmonary	R9	0.974473
19	ILD-SSD	2024	Cardiac	C1	0.569518
19	ILD-SSD	2024	Cardiac	C2	-0.311111
19	ILD-SSD	2024	Cardiac	C3	-0.565386
19	ILD-SSD	2024	Cardiac	C4	0.578332
19	ILD-SSD	2024	Renal	N1	0.331712
19	ILD-SSD	2024	Renal	N2	-0.172359
19	ILD-SSD	2024	Pulmonary	R1	-0.679613
19	ILD-SSD	2024	Pulmonary	R10	0.0724647
19	ILD-SSD	2024	Pulmonary	R11	-0.563953
19	ILD-SSD	2024	Pulmonary	R2	-0.539925
19	ILD-SSD	2024	Pulmonary	R3	-0.0209305
19	ILD-SSD	2024	Pulmonary	R4	-0.227733
19	ILD-SSD	2024	Pulmonary	R5	-0.114458
19	ILD-SSD	2024	Pulmonary	R6	-0.615466
19	ILD-SSD	2024	Pulmonary	R7	-0.196219
19	ILD-SSD	2024	Pulmonary	R8	-1.5608
19	ILD-SSD	2024	Pulmonary	R9	-0.471833
19	ILD-SSD	2025	Cardiac	C1	0.675934
19	ILD-SSD	2025	Cardiac	C2	0.518703
19	ILD-SSD	2025	Cardiac	C3	-0.589242
19	ILD-SSD	2025	Cardiac	C4	0.364956
19	ILD-SSD	2025	Renal	N1	0.299387
19	ILD-SSD	2025	Renal	N2	-0.286576
19	ILD-SSD	2025	Pulmonary	R1	-0.654029
19	ILD-SSD	2025	Pulmonary	R10	0.127045
19	ILD-SSD	2025	Pulmonary	R11	-0.389746
19	ILD-SSD	2025	Pulmonary	R2	-0.688867
19	ILD-SSD	2025	Pulmonary	R3	-0.295174
19	ILD-SSD	2025	Pulmonary	R4	-0.157614
19	ILD-SSD	2025	Pulmonary	R5	-0.249926
19	ILD-SSD	2025	Pulmonary	R6	-0.903678
19	ILD-SSD	2025	Pulmonary	R7	-0.0468448
19	ILD-SSD	2025	Pulmonary	R8	-1.43621
19	ILD-SSD	2025	Pulmonary	R9	-0.129601
20	ILD-SSD	2023	Cardiac	C1	1.10438
20	ILD-SSD	2023	Cardiac	C2	1.04857
20	ILD-SSD	2023	Cardiac	C3	0.45873
20	ILD-SSD	2023	Cardiac	C4
20	ILD-SSD	2023	Renal	N1	0.425365
20	ILD-SSD	2023	Renal	N2	0.512593
20	ILD-SSD	2023	Pulmonary	R1	-0.913219
20	ILD-SSD	2023	Pulmonary	R10	0.728735
20	ILD-SSD	2023	Pulmonary	R11	0.185047
20	ILD-SSD	2023	Pulmonary	R2	1.13099
20	ILD-SSD	2023	Pulmonary	R3	0.598442
20	ILD-SSD	2023	Pulmonary	R4	-0.547763
20	ILD-SSD	2023	Pulmonary	R5	0.700894
20	ILD-SSD	2023	Pulmonary	R6	1.17244
20	ILD-SSD	2023	Pulmonary	R7	-0.94291
20	ILD-SSD	2023	Pulmonary	R8	-0.715031
20	ILD-SSD	2023	Pulmonary	R9	-1.59745
20	ILD-SSD	2024	Cardiac	C1	-0.0449295
20	ILD-SSD	2024	Cardiac	C2	0.629999
20	ILD-SSD	2024	Cardiac	C3	0.0480539
20	ILD-SSD	2024	Cardiac	C4	-0.372604
20	ILD-SSD	2024	Renal	N1	0.146332
20	ILD-SSD	2024	Renal	N2	-0.172359
20	ILD-SSD	2024	Pulmonary	R1	-1.02589
20	ILD-SSD	2024	Pulmonary	R10	0.64482
20	ILD-SSD	2024	Pulmonary	R11	0.117439
20	ILD-SSD	2024	Pulmonary	R2	1.6737
20	ILD-SSD	2024	Pulmonary	R3	0.521606
20	ILD-SSD	2024	Pulmonary	R4	-0.474915
20	ILD-SSD	2024	Pulmonary	R5	0.414126
20	ILD-SSD	2024	Pulmonary	R6	1.8225
20	ILD-SSD	2024	Pulmonary	R7	-0.772249
20	ILD-SSD	2024	Pulmonary	R8	-1.21003
20	ILD-SSD	2024	Pulmonary	R9	-1.37203
20	ILD-SSD	2025	Cardiac	C1	-1.06377
20	ILD-SSD	2025	Cardiac	C2	0.980195
20	ILD-SSD	2025	Cardiac	C3	0.198038
20	ILD-SSD	2025	Cardiac	C4	-0.424508
20	ILD-SSD	2025	Renal	N1	0.358842
20	ILD-SSD	2025	Renal	N2	-0.286576
20	ILD-SSD	2025	Pulmonary	R1	-0.912864
20	ILD-SSD	2025	Pulmonary	R10	0.609534
20	ILD-SSD	2025	Pulmonary	R11	0.224823
20	ILD-SSD	2025	Pulmonary	R2	1.61385
20	ILD-SSD	2025	Pulmonary	R3	0.717832
20	ILD-SSD	2025	Pulmonary	R4	-0.225244
20	ILD-SSD	2025	Pulmonary	R5	0.629871
20	ILD-SSD	2025	Pulmonary	R6	2.28131
20	ILD-SSD	2025	Pulmonary	R7	-0.666892
20	ILD-SSD	2025	Pulmonary	R8	-1.20247
20	ILD-SSD	2025	Pulmonary	R9	-1.63255
21	ILD-SSD	2023	Cardiac	C1	0.468264
21	ILD-SSD	2023	Cardiac	C2	0.702382
21	ILD-SSD	2023	Cardiac	C3	-0.570936
21	ILD-SSD	2023	Cardiac	C4	0.10838
21	ILD-SSD	2023	Renal	N1	0.281348
21	ILD-SSD	2023	Renal	N2	0.512593
21	ILD-SSD	2023	Pulmonary	R1	-2.61422
21	ILD-SSD	2023	Pulmonary	R10	0.473665
21	ILD-SSD	2023	Pulmonary	R11	0.41961
21	ILD-SSD	2023	Pulmonary	R2	1.41279
21	ILD-SSD	2023	Pulmonary	R3	-0.0584519
21	ILD-SSD	2023	Pulmonary	R4	-0.761714
21	ILD-SSD	2023	Pulmonary	R5	-1.1064
21	ILD-SSD	2023	Pulmonary	R6	0.723419
21	ILD-SSD	2023	Pulmonary	R7	-1.24614
21	ILD-SSD	2023	Pulmonary	R8	-0.944402
21	ILD-SSD	2023	Pulmonary	R9	-1.57324
21	ILD-SSD	2024	Cardiac	C1	1.35229
21	ILD-SSD	2024	Cardiac	C2	-0.687555
21	ILD-SSD	2024	Cardiac	C3	-0.439539
21	ILD-SSD	2024	Cardiac	C4	-0.0267993
21	ILD-SSD	2024	Renal	N1	-0.141301
21	ILD-SSD	2024	Renal	N2	1.06273
21	ILD-SSD	2024	Pulmonary	R1	-2.00544
21	ILD-SSD	2024	Pulmonary	R10	0.15254
21	ILD-SSD	2024	Pulmonary	R11	0.4433
21	ILD-SSD	2024	Pulmonary	R2	1.2198
21	ILD-SSD	2024	Pulmonary	R3	-0.67444
21	ILD-SSD	2024	Pulmonary	R4	-0.00302133
21	ILD-SSD	2024	Pulmonary	R5	-0.775188
21	ILD-SSD	2024	Pulmonary	R6	0.818629
21	ILD-SSD	2024	Pulmonary	R7	-1.16548
21	ILD-SSD	2024	Pulmonary	R8	-1.44388
21	ILD-SSD	2024	Pulmonary	R9	-1.37203
21	ILD-SSD	2025	Cardiac	C1	1.20649
21	ILD-SSD	2025	Cardiac	C2	-1.09652
21	ILD-SSD	2025	Cardiac	C3	-0.402944
21	ILD-SSD	2025	Cardiac	C4	0.0300013
21	ILD-SSD	2025	Renal	N1	-0.183182
21	ILD-SSD	2025	Renal	N2	0.966095
21	ILD-SSD	2025	Pulmonary	R1	-1.73934
21	ILD-SSD	2025	Pulmonary	R10	0.0637675
21	ILD-SSD	2025	Pulmonary	R11	0.369457
21	ILD-SSD	2025	Pulmonary	R2	0.794036
21	ILD-SSD	2025	Pulmonary	R3	-0.282969
21	ILD-SSD	2025	Pulmonary	R4	-0.428134
21	ILD-SSD	2025	Pulmonary	R5	-0.583642
21	ILD-SSD	2025	Pulmonary	R6	0.764651
21	ILD-SSD	2025	Pulmonary	R7	-1.12004
21	ILD-SSD	2025	Pulmonary	R8	-1.66994
21	ILD-SSD	2025	Pulmonary	R9	-1.38047
22	ILD-SSD	2023	Cardiac	C1	0.141102
22	ILD-SSD	2023	Cardiac	C2	1.04857
22	ILD-SSD	2023	Cardiac	C3	-0.131145
22	ILD-SSD	2023	Cardiac	C4	-0.0368954
22	ILD-SSD	2023	Renal	N1	-1.23046
22	ILD-SSD	2023	Renal	N2	0.512593
22	ILD-SSD	2023	Pulmonary	R1	-0.28645
22	ILD-SSD	2023	Pulmonary	R10	0.904387
22	ILD-SSD	2023	Pulmonary	R11	-0.0402765
22	ILD-SSD	2023	Pulmonary	R2	-0.37632
22	ILD-SSD	2023	Pulmonary	R3	0.394075
22	ILD-SSD	2023	Pulmonary	R4	-0.904349
22	ILD-SSD	2023	Pulmonary	R5	0.27489
22	ILD-SSD	2023	Pulmonary	R6	-0.174618
22	ILD-SSD	2023	Pulmonary	R7	-0.336453
22	ILD-SSD	2023	Pulmonary	R8	0.431824
22	ILD-SSD	2023	Pulmonary	R9	-0.489054
22	ILD-SSD	2024	Cardiac	C1	-0.166321
22	ILD-SSD	2024	Cardiac	C2	-0.122889
22	ILD-SSD	2024	Cardiac	C3	-0.344042
22	ILD-SSD	2024	Cardiac	C4	0.995741
22	ILD-SSD	2024	Renal	N1	-1.59399
22	ILD-SSD	2024	Renal	N2	0.859968
22	ILD-SSD	2024	Pulmonary	R1	-0.307788
22	ILD-SSD	2024	Pulmonary	R10	0.787227
22	ILD-SSD	2024	Pulmonary	R11	-0.021213
22	ILD-SSD	2024	Pulmonary	R2	-0.491043
22	ILD-SSD	2024	Pulmonary	R3	0.0283909
22	ILD-SSD	2024	Pulmonary	R4	-0.789511
22	ILD-SSD	2024	Pulmonary	R5	0.215907
22	ILD-SSD	2024	Pulmonary	R6	-0.185237
22	ILD-SSD	2024	Pulmonary	R7	-0.772249
22	ILD-SSD	2024	Pulmonary	R8	0.777695
22	ILD-SSD	2024	Pulmonary	R9	-0.820338
22	ILD-SSD	2025	Cardiac	C1	-0.230542
22	ILD-SSD	2025	Cardiac	C2	-0.404283
22	ILD-SSD	2025	Cardiac	C3	-0.073169
22	ILD-SSD	2025	Cardiac	C4	0.545972
22	ILD-SSD	2025	Renal	N1	-1.29374
22	ILD-SSD	2025	Renal	N2	0.763332
22	ILD-SSD	2025	Pulmonary	R1	-0.41121
22	ILD-SSD	2025	Pulmonary	R10	0.730376
22	ILD-SSD	2025	Pulmonary	R11	-0.0155583
22	ILD-SSD	2025	Pulmonary	R2	-0.797372
22	ILD-SSD	2025	Pulmonary	R3	-0.258559
22	ILD-SSD	2025	Pulmonary	R4	-0.40559
22	ILD-SSD	2025	Pulmonary	R5	0.478182
22	ILD-SSD	2025	Pulmonary	R6	-0.297013
22	ILD-SSD	2025	Pulmonary	R7	-0.849749
22	ILD-SSD	2025	Pulmonary	R8	0.90113
22	ILD-SSD	2025	Pulmonary	R9	-0.798633
23	ILD-SSD	2023	Cardiac	C1	-0.283249
23	ILD-SSD	2023	Cardiac	C2	0.356198
23	ILD-SSD	2023	Cardiac	C3	-0.138705
23	ILD-SSD	2023	Cardiac	C4	-0.446261
23	ILD-SSD	2023	Renal	N1	-0.245112
23	ILD-SSD	2023	Renal	N2	-0.807194
23	ILD-SSD	2023	Pulmonary	R1	-1.35622
23	ILD-SSD	2023	Pulmonary	R10	0.682953
23	ILD-SSD	2023	Pulmonary	R11	-0.461247
23	ILD-SSD	2023	Pulmonary	R2	-0.323892
23	ILD-SSD	2023	Pulmonary	R3	-0.627759
23	ILD-SSD	2023	Pulmonary	R4	-0.357584
23	ILD-SSD	2023	Pulmonary	R5	-1.33876
23	ILD-SSD	2023	Pulmonary	R6	-0.922983
23	ILD-SSD	2023	Pulmonary	R7	-0.850201
23	ILD-SSD	2023	Pulmonary	R8	-0.164541
23	ILD-SSD	2023	Pulmonary	R9	-1.27193
23	ILD-SSD	2024	Cardiac	C1	-0.37663
23	ILD-SSD	2024	Cardiac	C2	0.441777
23	ILD-SSD	2024	Cardiac	C3	0.0345596
23	ILD-SSD	2024	Cardiac	C4	-0.0326695
23	ILD-SSD	2024	Renal	N1	-0.319065
23	ILD-SSD	2024	Renal	N2	-0.785277
23	ILD-SSD	2024	Pulmonary	R1	-1.0121
23	ILD-SSD	2024	Pulmonary	R10	0.755833
23	ILD-SSD	2024	Pulmonary	R11	-0.381567
23	ILD-SSD	2024	Pulmonary	R2	-0.553891
23	ILD-SSD	2024	Pulmonary	R3	-0.489485
23	ILD-SSD	2024	Pulmonary	R4	-0.385031
23	ILD-SSD	2024	Pulmonary	R5	-0.982846
23	ILD-SSD	2024	Pulmonary	R6	-1.1891
23	ILD-SSD	2024	Pulmonary	R7	-0.772249
23	ILD-SSD	2024	Pulmonary	R8	-0.391553
23	ILD-SSD	2024	Pulmonary	R9	-1.50995
23	ILD-SSD	2025	Cardiac	C1	-0.526897
23	ILD-SSD	2025	Cardiac	C2	0.749449
23	ILD-SSD	2025	Cardiac	C3	0.0896392
23	ILD-SSD	2025	Cardiac	C4	-0.331358
23	ILD-SSD	2025	Renal	N1	-0.142365
23	ILD-SSD	2025	Renal	N2	-0.90389
23	ILD-SSD	2025	Pulmonary	R1	-1.00823
23	ILD-SSD	2025	Pulmonary	R10	0.793653
23	ILD-SSD	2025	Pulmonary	R11	-0.335614
23	ILD-SSD	2025	Pulmonary	R2	-0.5884
23	ILD-SSD	2025	Pulmonary	R3	-0.319583
23	ILD-SSD	2025	Pulmonary	R4	-0.40559
23	ILD-SSD	2025	Pulmonary	R5	-0.856682
23	ILD-SSD	2025	Pulmonary	R6	-0.903678
23	ILD-SSD	2025	Pulmonary	R7	-1.12004
23	ILD-SSD	2025	Pulmonary	R8	-0.618138
23	ILD-SSD	2025	Pulmonary	R9	-1.63255
24	ILD-SSD	2023	Cardiac	C1	0.601882
24	ILD-SSD	2023	Cardiac	C2	0.52929
24	ILD-SSD	2023	Cardiac	C3	1.47606
24	ILD-SSD	2023	Cardiac	C4	-1.3793
24	ILD-SSD	2023	Renal	N1	-0.292908
24	ILD-SSD	2023	Renal	N2	0.512593
24	ILD-SSD	2023	Pulmonary	R1	1.87405
24	ILD-SSD	2023	Pulmonary	R10	0.929146
24	ILD-SSD	2023	Pulmonary	R11	0.755195
24	ILD-SSD	2023	Pulmonary	R2	-0.0945193
24	ILD-SSD	2023	Pulmonary	R3	-0.773736
24	ILD-SSD	2023	Pulmonary	R4	0.926123
24	ILD-SSD	2023	Pulmonary	R5	0.352346
24	ILD-SSD	2023	Pulmonary	R6	0.573746
24	ILD-SSD	2023	Pulmonary	R7	-0.0332241
24	ILD-SSD	2023	Pulmonary	R8	0.844692
24	ILD-SSD	2023	Pulmonary	R9	1.73314
24	ILD-SSD	2024	Cardiac	C1	1.90473
24	ILD-SSD	2024	Cardiac	C2	1.38289
24	ILD-SSD	2024	Cardiac	C3	0.407309
24	ILD-SSD	2024	Cardiac	C4	0.190267
24	ILD-SSD	2024	Renal	N1	-0.807117
24	ILD-SSD	2024	Renal	N2
24	ILD-SSD	2024	Pulmonary	R1	1.5146
24	ILD-SSD	2024	Pulmonary	R10	0.883681
24	ILD-SSD	2024	Pulmonary	R11	0.787274
24	ILD-SSD	2024	Pulmonary	R2	-0.0930095
24	ILD-SSD	2024	Pulmonary	R3	-1.03202
24	ILD-SSD	2024	Pulmonary	R4	1.68231
24	ILD-SSD	2024	Pulmonary	R5	0.225346
24	ILD-SSD	2024	Pulmonary	R6	0.388401
24	ILD-SSD	2024	Pulmonary	R7	0.133236
24	ILD-SSD	2024	Pulmonary	R8	0.89462
24	ILD-SSD	2024	Pulmonary	R9	1.63334
24	ILD-SSD	2025	Cardiac	C1	1.42065
24	ILD-SSD	2025	Cardiac	C2	0.980195
24	ILD-SSD	2025	Cardiac	C3	0.061461
24	ILD-SSD	2025	Cardiac	C4	-0.808536
24	ILD-SSD	2025	Renal	N1	-1.15372
24	ILD-SSD	2025	Renal	N2
24	ILD-SSD	2025	Pulmonary	R1	1.68623
24	ILD-SSD	2025	Pulmonary	R10	0.866598
24	ILD-SSD	2025	Pulmonary	R11	0.894165
24	ILD-SSD	2025	Pulmonary	R2	-0.331202
24	ILD-SSD	2025	Pulmonary	R3	-0.807779
24	ILD-SSD	2025	Pulmonary	R4	1.53314
24	ILD-SSD	2025	Pulmonary	R5	0.154578
24	ILD-SSD	2025	Pulmonary	R6	0.157986
24	ILD-SSD	2025	Pulmonary	R7	0.0485744
24	ILD-SSD	2025	Pulmonary	R8	1.018
24	ILD-SSD	2025	Pulmonary	R9	1.46054
25	COPD	2023	Cardiac	C1	0.811318
25	COPD	2023	Cardiac	C2	0.0100136
25	COPD	2023	Cardiac	C3	-0.447094
25	COPD	2023	Cardiac	C4	-0.229387
25	COPD	2023	Renal	N1	0.117733
25	COPD	2023	Renal	N2	-0.589437
25	COPD	2023	Pulmonary	R1	0.800661
25	COPD	2023	Pulmonary	R10	0.130303
25	COPD	2023	Pulmonary	R11	-0.580612
25	COPD	2023	Pulmonary	R2	1.7208
25	COPD	2023	Pulmonary	R3	-1.73718
25	COPD	2023	Pulmonary	R4	0.878579
25	COPD	2023	Pulmonary	R5	0.403982
25	COPD	2023	Pulmonary	R6	-0.77331
25	COPD	2023	Pulmonary	R7	0.430323
25	COPD	2023	Pulmonary	R8	0.615321
25	COPD	2023	Pulmonary	R9	-0.338399
25	COPD	2024	Cardiac	C1	1.13336
25	COPD	2024	Cardiac	C2	-0.311111
25	COPD	2024	Cardiac	C3	-0.440817
25	COPD	2024	Cardiac	C4	-0.299541
25	COPD	2024	Renal	N1	-0.168777
25	COPD	2024	Renal	N2	0.242423
25	COPD	2024	Pulmonary	R1	1.06466
25	COPD	2024	Pulmonary	R10	-0.269675
25	COPD	2024	Pulmonary	R11	-1.03237
25	COPD	2024	Pulmonary	R2	2.5815
25	COPD	2024	Pulmonary	R3	-1.45125
25	COPD	2024	Pulmonary	R4	1.54749
25	COPD	2024	Pulmonary	R5	0.499077
25	COPD	2024	Pulmonary	R6	-0.615466
25	COPD	2024	Pulmonary	R7	0.224636
25	COPD	2024	Pulmonary	R8	0.89462
25	COPD	2024	Pulmonary	R9	0.152518
25	COPD	2025	Cardiac	C1	0.81715
25	COPD	2025	Cardiac	C2	-0.404283
25	COPD	2025	Cardiac	C3	-0.470083
25	COPD	2025	Cardiac	C4	-0.367662
25	COPD	2025	Renal	N1	-0.0952845
25	COPD	2025	Renal	N2	0.348782
25	COPD	2025	Pulmonary	R1
25	COPD	2025	Pulmonary	R10	-0.512759
25	COPD	2025	Pulmonary	R11	-1.13572
25	COPD	2025	Pulmonary	R2	1.53348
25	COPD	2025	Pulmonary	R3	-1.357
25	COPD	2025	Pulmonary	R4	1.46551
25	COPD	2025	Pulmonary	R5	0.579308
25	COPD	2025	Pulmonary	R6	-0.752012
25	COPD	2025	Pulmonary	R7	0.318869
25	COPD	2025	Pulmonary	R8	0.90113
25	COPD	2025	Pulmonary	R9	0.365047
26	COPD	2023	Cardiac	C1	-0.529113
26	COPD	2023	Cardiac	C2	-0.855447
26	COPD	2023	Cardiac	C3	1.06614
26	COPD	2023	Cardiac	C4	-0.129965
26	COPD	2023	Renal	N1	0.236284
26	COPD	2023	Renal	N2	-0.589437
26	COPD	2023	Pulmonary	R1	0.40214
26	COPD	2023	Pulmonary	R10	-1.11281
26	COPD	2023	Pulmonary	R11	0.155979
26	COPD	2023	Pulmonary	R2	-0.160054
26	COPD	2023	Pulmonary	R3	-0.306612
26	COPD	2023	Pulmonary	R4	-1.02321
26	COPD	2023	Pulmonary	R5	0.236163
26	COPD	2023	Pulmonary	R6	0.424073
26	COPD	2023	Pulmonary	R7	-0.0332241
26	COPD	2023	Pulmonary	R8	-0.715031
26	COPD	2023	Pulmonary	R9	0.770002
26	COPD	2024	Cardiac	C1	-0.298532
26	COPD	2024	Cardiac	C2	-1.25222
26	COPD	2024	Cardiac	C3	0.602632
26	COPD	2024	Cardiac	C4	-0.245692
26	COPD	2024	Renal	N1	-0.0717027
26	COPD	2024	Renal	N2	-0.582513
26	COPD	2024	Pulmonary	R1	0.456798
26	COPD	2024	Pulmonary	R10	-1.07361
26	COPD	2024	Pulmonary	R11	-0.350466
26	COPD	2024	Pulmonary	R2	-0.134908
26	COPD	2024	Pulmonary	R3	-0.35385
26	COPD	2024	Pulmonary	R4	0.42393
26	COPD	2024	Pulmonary	R5	-0.0295068
26	COPD	2024	Pulmonary	R6	0.388401
26	COPD	2024	Pulmonary	R7	-0.287619
26	COPD	2024	Pulmonary	R8	-1.0931
26	COPD	2024	Pulmonary	R9	0.152518
26	COPD	2025	Cardiac	C1	-0.316389
26	COPD	2025	Cardiac	C2	-1.32727
26	COPD	2025	Cardiac	C3	0.408141
26	COPD	2025	Cardiac	C4	-0.256437
26	COPD	2025	Renal	N1	0.0061572
26	COPD	2025	Renal	N2	-0.48934
26	COPD	2025	Pulmonary	R1	0.433855
26	COPD	2025	Pulmonary	R10	-1.00931
26	COPD	2025	Pulmonary	R11	-0.542026
26	COPD	2025	Pulmonary	R2	-0.130267
26	COPD	2025	Pulmonary	R3	-0.0998955
26	COPD	2025	Pulmonary	R4	0.451056
26	COPD	2025	Pulmonary	R5	-0.00722329
26	COPD	2025	Pulmonary	R6	0.309652
26	COPD	2025	Pulmonary	R7	-0.134283
26	COPD	2025	Pulmonary	R8	-1.08561
26	COPD	2025	Pulmonary	R9	0.200164
27	ILD-SSD	2023	Cardiac	C1	-0.261053
27	ILD-SSD	2023	Cardiac	C2	0.702382
27	ILD-SSD	2023	Cardiac	C3	-0.468055
27	ILD-SSD	2023	Cardiac	C4	0.180134
27	ILD-SSD	2023	Renal	N1	-0.284147
27	ILD-SSD	2023	Renal	N2	0.512593
27	ILD-SSD	2023	Pulmonary	R1	0.120218
27	ILD-SSD	2023	Pulmonary	R10	0.687624
27	ILD-SSD	2023	Pulmonary	R11	0.0751206
27	ILD-SSD	2023	Pulmonary	R2	1.17031
27	ILD-SSD	2023	Pulmonary	R3	0.102122
27	ILD-SSD	2023	Pulmonary	R4	-0.191178
27	ILD-SSD	2023	Pulmonary	R5	-0.357661
27	ILD-SSD	2023	Pulmonary	R6	1.02277
27	ILD-SSD	2023	Pulmonary	R7	-0.94291
27	ILD-SSD	2023	Pulmonary	R8	-1.58664
27	ILD-SSD	2023	Pulmonary	R9	0.522507
27	ILD-SSD	2024	Cardiac	C1	0.258915
27	ILD-SSD	2024	Cardiac	C2	-1.25222
27	ILD-SSD	2024	Cardiac	C3	-0.545495
27	ILD-SSD	2024	Cardiac	C4	0.462444
27	ILD-SSD	2024	Renal	N1	-0.739127
27	ILD-SSD	2024	Renal	N2	-0.577887
27	ILD-SSD	2024	Pulmonary	R1	-0.00540576
27	ILD-SSD	2024	Pulmonary	R10	0.650735
27	ILD-SSD	2024	Pulmonary	R11	0.107312
27	ILD-SSD	2024	Pulmonary	R2	0.989363
27	ILD-SSD	2024	Pulmonary	R3	-1.17999
27	ILD-SSD	2024	Pulmonary	R4	0.850882
27	ILD-SSD	2024	Pulmonary	R5	-0.671359
27	ILD-SSD	2024	Pulmonary	R6	1.10545
27	ILD-SSD	2024	Pulmonary	R7	-1.1931
27	ILD-SSD	2024	Pulmonary	R8	-1.5608
27	ILD-SSD	2024	Pulmonary	R9	0.704211
27	ILD-SSD	2025	Cardiac	C1	0.107936
27	ILD-SSD	2025	Cardiac	C2	-1.32727
27	ILD-SSD	2025	Cardiac	C3	-0.60897
27	ILD-SSD	2025	Cardiac	C4	0.378287
27	ILD-SSD	2025	Renal	N1	-0.925921
27	ILD-SSD	2025	Renal	N2	-0.692104
27	ILD-SSD	2025	Pulmonary	R1	-0.00415824
27	ILD-SSD	2025	Pulmonary	R10	0.660068
27	ILD-SSD	2025	Pulmonary	R11	0.0805601
27	ILD-SSD	2025	Pulmonary	R2	1.08338
27	ILD-SSD	2025	Pulmonary	R3	-1.38141
27	ILD-SSD	2025	Pulmonary	R4	0.721576
27	ILD-SSD	2025	Pulmonary	R5	-0.785894
27	ILD-SSD	2025	Pulmonary	R6	1.21965
27	ILD-SSD	2025	Pulmonary	R7	-1.03261
27	ILD-SSD	2025	Pulmonary	R8	-1.43621
27	ILD-SSD	2025	Pulmonary	R9	0.956388
28	ILD-SSD	2023	Cardiac	C1	-0.369294
28	ILD-SSD	2023	Cardiac	C2	0.52929
28	ILD-SSD	2023	Cardiac	C3	0.12546
28	ILD-SSD	2023	Cardiac	C4	-0.317241
28	ILD-SSD	2023	Renal	N1	-0.368632
28	ILD-SSD	2023	Renal	N2	0.512593
28	ILD-SSD	2023	Pulmonary	R1	-1.6511
28	ILD-SSD	2023	Pulmonary	R10	0.354072
28	ILD-SSD	2023	Pulmonary	R11	0.935411
28	ILD-SSD	2023	Pulmonary	R2	-0.717103
28	ILD-SSD	2023	Pulmonary	R3	-0.642357
28	ILD-SSD	2023	Pulmonary	R4	-0.405129
28	ILD-SSD	2023	Pulmonary	R5	-0.822393
28	ILD-SSD	2023	Pulmonary	R6	-0.473964
28	ILD-SSD	2023	Pulmonary	R7	-1.24614
28	ILD-SSD	2023	Pulmonary	R8	0.202453
28	ILD-SSD	2023	Pulmonary	R9	-0.338399
28	ILD-SSD	2024	Cardiac	C1	-0.435471
28	ILD-SSD	2024	Cardiac	C2	1.00644
28	ILD-SSD	2024	Cardiac	C3	-0.0814981
28	ILD-SSD	2024	Cardiac	C4	-0.350219
28	ILD-SSD	2024	Renal	N1	-0.412972
28	ILD-SSD	2024	Renal	N2	-0.163105
28	ILD-SSD	2024	Pulmonary	R1	-1.73866
28	ILD-SSD	2024	Pulmonary	R10	0.347723
28	ILD-SSD	2024	Pulmonary	R11	0.769013
28	ILD-SSD	2024	Pulmonary	R2	-0.637687
28	ILD-SSD	2024	Pulmonary	R3	-0.489485
28	ILD-SSD	2024	Pulmonary	R4	-0.317617
28	ILD-SSD	2024	Pulmonary	R5	-0.539213
28	ILD-SSD	2024	Pulmonary	R6	-0.472056
28	ILD-SSD	2024	Pulmonary	R7	-1.07408
28	ILD-SSD	2024	Pulmonary	R8	-0.0407787
28	ILD-SSD	2024	Pulmonary	R9	-0.297581
28	ILD-SSD	2025	Cardiac	C1	-0.582783
28	ILD-SSD	2025	Cardiac	C2	1.44169
28	ILD-SSD	2025	Cardiac	C3	-0.0887043
28	ILD-SSD	2025	Cardiac	C4	-0.108632
28	ILD-SSD	2025	Renal	N1	-0.20086
28	ILD-SSD	2025	Renal	N2	-0.268532
28	ILD-SSD	2025	Pulmonary	R1	-1.56903
28	ILD-SSD	2025	Pulmonary	R10	0.340166
28	ILD-SSD	2025	Pulmonary	R11	0.400719
28	ILD-SSD	2025	Pulmonary	R2	-0.371389
28	ILD-SSD	2025	Pulmonary	R3	-0.453837
28	ILD-SSD	2025	Pulmonary	R4	-0.40559
28	ILD-SSD	2025	Pulmonary	R5	-0.533079
28	ILD-SSD	2025	Pulmonary	R6	-0.600345
28	ILD-SSD	2025	Pulmonary	R7	-0.937187
28	ILD-SSD	2025	Pulmonary	R8	-0.0338044
28	ILD-SSD	2025	Pulmonary	R9	-0.468868
30	COPD	2023	Cardiac	C1	-0.520261
30	COPD	2023	Cardiac	C2	0.356198
30	COPD	2023	Cardiac	C3	-0.292298
30	COPD	2023	Cardiac	C4	0.757401
30	COPD	2023	Renal	N1	0.435649
30	COPD	2023	Renal	N2	-0.589437
30	COPD	2023	Pulmonary	R1	1.18958
30	COPD	2023	Pulmonary	R10	-0.934821
30	COPD	2023	Pulmonary	R11	-1.05379
30	COPD	2023	Pulmonary	R2	-0.966137
30	COPD	2023	Pulmonary	R3	-1.15327
30	COPD	2023	Pulmonary	R4	0.165408
30	COPD	2023	Pulmonary	R5	0.662167
30	COPD	2023	Pulmonary	R6	0.424073
30	COPD	2023	Pulmonary	R7	0.640842
30	COPD	2023	Pulmonary	R8	0.248327
30	COPD	2023	Pulmonary	R9	0.517112
30	COPD	2024	Cardiac	C1	0.610309
30	COPD	2024	Cardiac	C2	-0.311111
30	COPD	2024	Cardiac	C3	-0.526356
30	COPD	2024	Cardiac	C4	0.368724
30	COPD	2024	Renal	N1	-0.767082
30	COPD	2024	Renal	N2
30	COPD	2024	Pulmonary	R1	1.36718
30	COPD	2024	Pulmonary	R10	-1.06224
30	COPD	2024	Pulmonary	R11	-1.06032
30	COPD	2024	Pulmonary	R2	-0.833213
30	COPD	2024	Pulmonary	R3	0.66957
30	COPD	2024	Pulmonary	R4	-1.46365
30	COPD	2024	Pulmonary	R5	-0.331555
30	COPD	2024	Pulmonary	R6	0.67522
30	COPD	2024	Pulmonary	R7	0.379812
30	COPD	2024	Pulmonary	R8	0.309996
30	COPD	2024	Pulmonary	R9	0.602617
30	COPD	2025	Cardiac	C1	0.493062
30	COPD	2025	Cardiac	C2	0.0572098
30	COPD	2025	Cardiac	C3	-0.570298
30	COPD	2025	Cardiac	C4	0.696329
30	COPD	2025	Renal	N1	-0.58266
30	COPD	2025	Renal	N2
30	COPD	2025	Pulmonary	R1	1.38682
30	COPD	2025	Pulmonary	R10	-1.19299
30	COPD	2025	Pulmonary	R11	-1.26665
30	COPD	2025	Pulmonary	R2	-0.821485
30	COPD	2025	Pulmonary	R3	0.290661
30	COPD	2025	Pulmonary	R4	-0.991717
30	COPD	2025	Pulmonary	R5	-0.38139
30	COPD	2025	Pulmonary	R6	0.461318
30	COPD	2025	Pulmonary	R7	0.485764
30	COPD	2025	Pulmonary	R8	0.316796
30	COPD	2025	Pulmonary	R9	0.782004
31	COPD	2023	Cardiac	C1	-0.236055
31	COPD	2023	Cardiac	C2	-0.682355
31	COPD	2023	Cardiac	C3	-0.466026
31	COPD	2023	Cardiac	C4	-0.129965
31	COPD	2023	Renal	N1	-0.336463
31	COPD	2023	Renal	N2	-0.589437
31	COPD	2023	Pulmonary	R1	-0.569351
31	COPD	2023	Pulmonary	R10	-1.48654
31	COPD	2023	Pulmonary	R11	-0.968334
31	COPD	2023	Pulmonary	R2	1.58973
31	COPD	2023	Pulmonary	R3	-0.671552
31	COPD	2023	Pulmonary	R4	0.878579
31	COPD	2023	Pulmonary	R5	-0.241478
31	COPD	2023	Pulmonary	R6	0.723419
31	COPD	2023	Pulmonary	R7	0.127095
31	COPD	2023	Pulmonary	R8	0.890566
31	COPD	2023	Pulmonary	R9	-0.338399
31	COPD	2024	Cardiac	C1	-0.47915
31	COPD	2024	Cardiac	C2	-0.499333
31	COPD	2024	Cardiac	C3	-0.157406
31	COPD	2024	Cardiac	C4	-0.101511
31	COPD	2024	Renal	N1	0.392087
31	COPD	2024	Renal	N2
31	COPD	2024	Pulmonary	R1	-0.10887
31	COPD	2024	Pulmonary	R10	-1.03858
31	COPD	2024	Pulmonary	R11	-0.554711
31	COPD	2024	Pulmonary	R2	1.72258
31	COPD	2024	Pulmonary	R3	-0.871726
31	COPD	2024	Pulmonary	R4	0.356517
31	COPD	2024	Pulmonary	R5	0.215907
31	COPD	2024	Pulmonary	R6	0.818629
31	COPD	2024	Pulmonary	R7	0.407438
31	COPD	2024	Pulmonary	R8	1.12847
31	COPD	2024	Pulmonary	R9	-0.0217344
31	COPD	2025	Cardiac	C1	-0.24426
31	COPD	2025	Cardiac	C2	0.0572098
31	COPD	2025	Cardiac	C3	-0.085558
31	COPD	2025	Cardiac	C4	-0.154964
31	COPD	2025	Renal	N1	0.689278
31	COPD	2025	Renal	N2
31	COPD	2025	Pulmonary	R1	-0.0610139
31	COPD	2025	Pulmonary	R10	-0.831781
31	COPD	2025	Pulmonary	R11	-0.314334
31	COPD	2025	Pulmonary	R2	1.57367
31	COPD	2025	Pulmonary	R3	-0.68573
31	COPD	2025	Pulmonary	R4	0.225623
31	COPD	2025	Pulmonary	R5	0.427619
31	COPD	2025	Pulmonary	R6	0.764651
31	COPD	2025	Pulmonary	R7	0.318869
31	COPD	2025	Pulmonary	R8	1.13486
31	COPD	2025	Pulmonary	R9	0.200164
32	COPD	2023	Cardiac	C1	0.50942
32	COPD	2023	Cardiac	C2	-0.855447
32	COPD	2023	Cardiac	C3	-0.173706
32	COPD	2023	Cardiac	C4	-0.211108
32	COPD	2023	Renal	N1	-0.234102
32	COPD	2023	Renal	N2	-0.589437
32	COPD	2023	Pulmonary	R1	0.792556
32	COPD	2023	Pulmonary	R10	-1.01564
32	COPD	2023	Pulmonary	R11	-1.31745
32	COPD	2023	Pulmonary	R2	1.10477
32	COPD	2023	Pulmonary	R3	0.0437316
32	COPD	2023	Pulmonary	R4	-0.405129
32	COPD	2023	Pulmonary	R5	-0.654573
32	COPD	2023	Pulmonary	R6	0.723419
32	COPD	2023	Pulmonary	R7	0.523033
32	COPD	2023	Pulmonary	R8	1.16581
32	COPD	2023	Pulmonary	R9	0.517112
32	COPD	2024	Cardiac	C1	0.468211
32	COPD	2024	Cardiac	C2	0.0653333
32	COPD	2024	Cardiac	C3	-0.278283
32	COPD	2024	Cardiac	C4	-0.555258
32	COPD	2024	Renal	N1	-0.224641
32	COPD	2024	Renal	N2	-0.57326
32	COPD	2024	Pulmonary	R1	1.23367
32	COPD	2024	Pulmonary	R10	-0.960323
32	COPD	2024	Pulmonary	R11	-1.45976
32	COPD	2024	Pulmonary	R2	1.05919
32	COPD	2024	Pulmonary	R3	0.176355
32	COPD	2024	Pulmonary	R4	-0.385031
32	COPD	2024	Pulmonary	R5	-0.425945
32	COPD	2024	Pulmonary	R6	0.67522
32	COPD	2024	Pulmonary	R7	0.800667
32	COPD	2024	Pulmonary	R8	1.24539
32	COPD	2024	Pulmonary	R9	0.152518
32	COPD	2025	Cardiac	C1	0.547788
32	COPD	2025	Cardiac	C2	-0.173537
32	COPD	2025	Cardiac	C3	-0.300012
32	COPD	2025	Cardiac	C4	-0.520955
32	COPD	2025	Renal	N1	-0.309991
32	COPD	2025	Renal	N2	-0.471296
32	COPD	2025	Pulmonary	R1	1.28095
32	COPD	2025	Pulmonary	R10	-0.866057
32	COPD	2025	Pulmonary	R11	-1.48771
32	COPD	2025	Pulmonary	R2	1.11553
32	COPD	2025	Pulmonary	R3	0.00994852
32	COPD	2025	Pulmonary	R4	-0.337961
32	COPD	2025	Pulmonary	R5	-0.411727
32	COPD	2025	Pulmonary	R6	0.612984
32	COPD	2025	Pulmonary	R7	1.03434
32	COPD	2025	Pulmonary	R8	1.13486
32	COPD	2025	Pulmonary	R9	0.200164
34	ILD-SSD	2023	Cardiac	C1	-0.49501
34	ILD-SSD	2023	Cardiac	C2	0.0100136
34	ILD-SSD	2023	Cardiac	C3	-0.532379
34	ILD-SSD	2023	Cardiac	C4	-0.0738645
34	ILD-SSD	2023	Renal	N1	-0.136469
34	ILD-SSD	2023	Renal	N2	0.512593
34	ILD-SSD	2023	Pulmonary	R1	-0.539714
34	ILD-SSD	2023	Pulmonary	R10	0.859072
34	ILD-SSD	2023	Pulmonary	R11	0.749824
34	ILD-SSD	2023	Pulmonary	R2	-1.22828
34	ILD-SSD	2023	Pulmonary	R3	-0.277416
34	ILD-SSD	2023	Pulmonary	R4	0.640855
34	ILD-SSD	2023	Pulmonary	R5	0.27489
34	ILD-SSD	2023	Pulmonary	R6	-0.174618
34	ILD-SSD	2023	Pulmonary	R7	1.2473
34	ILD-SSD	2023	Pulmonary	R8	-0.0269179
34	ILD-SSD	2023	Pulmonary	R9	0.517112
34	ILD-SSD	2024	Cardiac	C1	-0.0787683
34	ILD-SSD	2024	Cardiac	C2	-0.687555
34	ILD-SSD	2024	Cardiac	C3	-0.419755
34	ILD-SSD	2024	Cardiac	C4	-0.321519
34	ILD-SSD	2024	Renal	N1	-0.00416431
34	ILD-SSD	2024	Renal	N2
34	ILD-SSD	2024	Pulmonary	R1	-0.301035
34	ILD-SSD	2024	Pulmonary	R10	0.575664
34	ILD-SSD	2024	Pulmonary	R11	1.11336
34	ILD-SSD	2024	Pulmonary	R2	1.6737
34	ILD-SSD	2024	Pulmonary	R3	-0.699101
34	ILD-SSD	2024	Pulmonary	R4	0.491344
34	ILD-SSD	2024	Pulmonary	R5	0.0271272
34	ILD-SSD	2024	Pulmonary	R6	0.244991
34	ILD-SSD	2024	Pulmonary	R7	1.62327
34	ILD-SSD	2024	Pulmonary	R8	0.309996
34	ILD-SSD	2024	Pulmonary	R9	1.82238
34	ILD-SSD	2025	Cardiac	C1	0.308518
34	ILD-SSD	2025	Cardiac	C2	1.67243
34	ILD-SSD	2025	Cardiac	C3	-0.328417
34	ILD-SSD	2025	Cardiac	C4	-0.210438
34	ILD-SSD	2025	Renal	N1	0.0633977
34	ILD-SSD	2025	Renal	N2
34	ILD-SSD	2025	Pulmonary	R1	-0.274113
34	ILD-SSD	2025	Pulmonary	R10	0.441234
34	ILD-SSD	2025	Pulmonary	R11	1.73592
34	ILD-SSD	2025	Pulmonary	R2	1.73441
34	ILD-SSD	2025	Pulmonary	R3	-0.942033
34	ILD-SSD	2025	Pulmonary	R4	0.496143
34	ILD-SSD	2025	Pulmonary	R5	-0.0274485
34	ILD-SSD	2025	Pulmonary	R6	0.157986
34	ILD-SSD	2025	Pulmonary	R7	2.09157
34	ILD-SSD	2025	Pulmonary	R8	0.433663
34	ILD-SSD	2025	Pulmonary	R9	2.35314
35	COPD	2023	Cardiac	C1	1.16623
35	COPD	2023	Cardiac	C2	-0.855447
35	COPD	2023	Cardiac	C3	-0.209543
35	COPD	2023	Cardiac	C4	-0.354647
35	COPD	2023	Renal	N1	-0.139722
35	COPD	2023	Renal	N2	-0.589437
35	COPD	2023	Pulmonary	R1	-0.988173
35	COPD	2023	Pulmonary	R10	-0.824572
35	COPD	2023	Pulmonary	R11	-0.885421
35	COPD	2023	Pulmonary	R2	0.403548
35	COPD	2023	Pulmonary	R3	0.350282
35	COPD	2023	Pulmonary	R4	-0.809259
35	COPD	2023	Pulmonary	R5	-0.512572
35	COPD	2023	Pulmonary	R6	-0.174618
35	COPD	2023	Pulmonary	R7	0.523033
35	COPD	2023	Pulmonary	R8	0.0189563
35	COPD	2023	Pulmonary	R9	0.565532
35	COPD	2024	Cardiac	C1	0.729164
35	COPD	2024	Cardiac	C2	-2.758
35	COPD	2024	Cardiac	C3	0.378695
35	COPD	2024	Cardiac	C4	0.908194
35	COPD	2024	Renal	N1	-0.196079
35	COPD	2024	Renal	N2	-0.370496
35	COPD	2024	Pulmonary	R1
35	COPD	2024	Pulmonary	R10	-0.896172
35	COPD	2024	Pulmonary	R11	-0.948784
35	COPD	2024	Pulmonary	R2	1.02428
35	COPD	2024	Pulmonary	R3	-0.193556
35	COPD	2024	Pulmonary	R4	-1.44117
35	COPD	2024	Pulmonary	R5	-0.00118979
35	COPD	2024	Pulmonary	R6	-0.185237
35	COPD	2024	Pulmonary	R7	0.0779837
35	COPD	2024	Pulmonary	R8	0.193071
35	COPD	2024	Pulmonary	R9	0.225177
35	COPD	2025	Cardiac	C1	1.39512
35	COPD	2025	Cardiac	C2	-2.94249
35	COPD	2025	Cardiac	C3	0.474346
35	COPD	2025	Cardiac	C4	0.255186
35	COPD	2025	Renal	N1	-0.397962
35	COPD	2025	Renal	N2	-0.268532
35	COPD	2025	Pulmonary	R1
35	COPD	2025	Pulmonary	R10	-1.0036
35	COPD	2025	Pulmonary	R11	-1.14631
35	COPD	2025	Pulmonary	R2	1.09142
35	COPD	2025	Pulmonary	R3	-0.0876906
35	COPD	2025	Pulmonary	R4	-1.23969
35	COPD	2025	Pulmonary	R5	-0.0476737
35	COPD	2025	Pulmonary	R6	-0.448679
35	COPD	2025	Pulmonary	R7	-0.0548259
35	COPD	2025	Pulmonary	R8	0.199929
35	COPD	2025	Pulmonary	R9	-0.0519106
36	ILD-SSD	2023	Cardiac	C1	0.342158
36	ILD-SSD	2023	Cardiac	C2	1.04857
36	ILD-SSD	2023	Cardiac	C3	0.334604
36	ILD-SSD	2023	Cardiac	C4	-0.287223
36	ILD-SSD	2023	Renal	N1	-0.946947
36	ILD-SSD	2023	Renal	N2	0.512593
36	ILD-SSD	2023	Pulmonary	R1	0.718654
36	ILD-SSD	2023	Pulmonary	R10	1.35473
36	ILD-SSD	2023	Pulmonary	R11	0.871835
36	ILD-SSD	2023	Pulmonary	R2	2.04848
36	ILD-SSD	2023	Pulmonary	R3	-2.02913
36	ILD-SSD	2023	Pulmonary	R4	0.878579
36	ILD-SSD	2023	Pulmonary	R5	-0.628755
36	ILD-SSD	2023	Pulmonary	R6	0.424073
36	ILD-SSD	2023	Pulmonary	R7	0.640842
36	ILD-SSD	2023	Pulmonary	R8	-0.669157
36	ILD-SSD	2023	Pulmonary	R9	-0.187744
36	ILD-SSD	2024	Cardiac	C1	0.334439
36	ILD-SSD	2024	Cardiac	C2	1.38289
36	ILD-SSD	2024	Cardiac	C3	-0.162474
36	ILD-SSD	2024	Cardiac	C4	0.0446395
36	ILD-SSD	2024	Renal	N1	-0.558717
36	ILD-SSD	2024	Renal	N2	-1.4192
36	ILD-SSD	2024	Pulmonary	R1	1.18601
36	ILD-SSD	2024	Pulmonary	R10	1.25767
36	ILD-SSD	2024	Pulmonary	R11	0.743768
36	ILD-SSD	2024	Pulmonary	R2	2.23235
36	ILD-SSD	2024	Pulmonary	R3	-1.82116
36	ILD-SSD	2024	Pulmonary	R4	0.648642
36	ILD-SSD	2024	Pulmonary	R5	-0.539213
36	ILD-SSD	2024	Pulmonary	R6	0.388401
36	ILD-SSD	2024	Pulmonary	R7	0.498839
36	ILD-SSD	2024	Pulmonary	R8	-0.56694
36	ILD-SSD	2024	Pulmonary	R9	0.326771
36	ILD-SSD	2025	Cardiac	C1	0.269748
36	ILD-SSD	2025	Cardiac	C2	1.67243
36	ILD-SSD	2025	Cardiac	C3	-0.201898
36	ILD-SSD	2025	Cardiac	C4	-0.179687
36	ILD-SSD	2025	Renal	N1	-0.705655
36	ILD-SSD	2025	Renal	N2	-1.66522
36	ILD-SSD	2025	Pulmonary	R1	1.2778
36	ILD-SSD	2025	Pulmonary	R10	1.18694
36	ILD-SSD	2025	Pulmonary	R11	0.683152
36	ILD-SSD	2025	Pulmonary	R2	2.65872
36	ILD-SSD	2025	Pulmonary	R3	-1.6011
36	ILD-SSD	2025	Pulmonary	R4	0.901923
36	ILD-SSD	2025	Pulmonary	R5	-0.533079
36	ILD-SSD	2025	Pulmonary	R6	0.309652
36	ILD-SSD	2025	Pulmonary	R7	0.76404
36	ILD-SSD	2025	Pulmonary	R8	-0.501272
36	ILD-SSD	2025	Pulmonary	R9	0.782004
37	COPD	2023	Cardiac	C1	0.620914
37	COPD	2023	Cardiac	C2	0.0100136
37	COPD	2023	Cardiac	C3	-0.191578
37	COPD	2023	Cardiac	C4	-3.69615
37	COPD	2023	Renal	N1	-0.488354
37	COPD	2023	Renal	N2	-0.589437
37	COPD	2023	Pulmonary	R1	1.87464
37	COPD	2023	Pulmonary	R10	-1.06282
37	COPD	2023	Pulmonary	R11	-0.560194
37	COPD	2023	Pulmonary	R2	-0.24525
37	COPD	2023	Pulmonary	R3	2.0582
37	COPD	2023	Pulmonary	R4	-1.02321
37	COPD	2023	Pulmonary	R5	1.43672
37	COPD	2023	Pulmonary	R6	0.723419
37	COPD	2023	Pulmonary	R7	1.66834
37	COPD	2023	Pulmonary	R8	2.0833
37	COPD	2023	Pulmonary	R9	0.468692
37	COPD	2024	Cardiac	C1	-0.428842
37	COPD	2024	Cardiac	C2	0.818222
37	COPD	2024	Cardiac	C3	0.407307
37	COPD	2024	Cardiac	C4	-0.886566
37	COPD	2024	Renal	N1	-0.109147
37	COPD	2024	Renal	N2	-3.03881
37	COPD	2024	Pulmonary	R1
37	COPD	2024	Pulmonary	R10	-0.753765
37	COPD	2024	Pulmonary	R11	-0.603355
37	COPD	2024	Pulmonary	R2	-0.295518
37	COPD	2024	Pulmonary	R3	1.63134
37	COPD	2024	Pulmonary	R4	-1.39623
37	COPD	2024	Pulmonary	R5	1.39578
37	COPD	2024	Pulmonary	R6	1.24886
37	COPD	2024	Pulmonary	R7	3.04101
37	COPD	2024	Pulmonary	R8	1.71309
37	COPD	2024	Pulmonary	R9	0.428364
37	COPD	2025	Cardiac	C1	-0.308268
37	COPD	2025	Cardiac	C2	0.518703
37	COPD	2025	Cardiac	C3	0.554996
37	COPD	2025	Cardiac	C4	-3.47224
37	COPD	2025	Renal	N1	-0.135851
37	COPD	2025	Renal	N2	-2.96762
37	COPD	2025	Pulmonary	R1
37	COPD	2025	Pulmonary	R10	-0.653375
37	COPD	2025	Pulmonary	R11	-0.625829
37	COPD	2025	Pulmonary	R2	-0.363352
37	COPD	2025	Pulmonary	R3	1.69422
37	COPD	2025	Pulmonary	R4	-1.21715
37	COPD	2025	Pulmonary	R5	2.06586
37	COPD	2025	Pulmonary	R6	0.916317
37	COPD	2025	Pulmonary	R7	2.91044
37	COPD	2025	Pulmonary	R8	1.83606
37	COPD	2025	Pulmonary	R9	0.452239
38	COPD	2023	Cardiac	C1	-0.13615
38	COPD	2023	Cardiac	C2	0.875475
38	COPD	2023	Cardiac	C3	-0.59037
38	COPD	2023	Cardiac	C4	0.724786
38	COPD	2023	Renal	N1	-0.510733
38	COPD	2023	Renal	N2	-0.589437
38	COPD	2023	Pulmonary	R1	1.28038
38	COPD	2023	Pulmonary	R10	-0.878762
38	COPD	2023	Pulmonary	R11	-0.350184
38	COPD	2023	Pulmonary	R2	1.67493
38	COPD	2023	Pulmonary	R3	0.656832
38	COPD	2023	Pulmonary	R4	0.926123
38	COPD	2023	Pulmonary	R5	0.726713
38	COPD	2023	Pulmonary	R6	1.47178
38	COPD	2023	Pulmonary	R7	1.45013
38	COPD	2023	Pulmonary	R8	0.707069
38	COPD	2023	Pulmonary	R9	0.770002
38	COPD	2024	Cardiac	C1	-0.0124836
38	COPD	2024	Cardiac	C2	1.19467
38	COPD	2024	Cardiac	C3	-0.412088
38	COPD	2024	Cardiac	C4	0.641213
38	COPD	2024	Renal	N1	-0.689347
38	COPD	2024	Renal	N2
38	COPD	2024	Pulmonary	R1	1.68885
38	COPD	2024	Pulmonary	R10	-0.982162
38	COPD	2024	Pulmonary	R11	-0.668552
38	COPD	2024	Pulmonary	R2	1.87621
38	COPD	2024	Pulmonary	R3	0.607918
38	COPD	2024	Pulmonary	R4	0.716055
38	COPD	2024	Pulmonary	R5	0.65954
38	COPD	2024	Pulmonary	R6	1.53568
38	COPD	2024	Pulmonary	R7	1.77845
38	COPD	2024	Pulmonary	R8	0.89462
38	COPD	2024	Pulmonary	R9	1.67707
38	COPD	2025	Cardiac	C1	-0.106486
38	COPD	2025	Cardiac	C2	1.44169
38	COPD	2025	Cardiac	C3	-0.370186
38	COPD	2025	Cardiac	C4	0.795355
38	COPD	2025	Renal	N1	-0.315971
38	COPD	2025	Renal	N2
38	COPD	2025	Pulmonary	R1	1.79291
38	COPD	2025	Pulmonary	R10	-1.02249
38	COPD	2025	Pulmonary	R11	-0.739607
38	COPD	2025	Pulmonary	R2	2.00769
38	COPD	2025	Pulmonary	R3	0.583578
38	COPD	2025	Pulmonary	R4	0.744119
38	COPD	2025	Pulmonary	R5	0.720884
38	COPD	2025	Pulmonary	R6	1.37132
38	COPD	2025	Pulmonary	R7	1.8133
38	COPD	2025	Pulmonary	R8	0.90113
38	COPD	2025	Pulmonary	R9	1.36384
39	ILD-SSD	2023	Cardiac	C1	1.22258
39	ILD-SSD	2023	Cardiac	C2	0.183106
39	ILD-SSD	2023	Cardiac	C3	1.29185
39	ILD-SSD	2023	Cardiac	C4	-0.304022
39	ILD-SSD	2023	Renal	N1	0.184789
39	ILD-SSD	2023	Renal	N2	0.512593
39	ILD-SSD	2023	Pulmonary	R1	0.394464
39	ILD-SSD	2023	Pulmonary	R10	1.26223
39	ILD-SSD	2023	Pulmonary	R11	-0.40932
39	ILD-SSD	2023	Pulmonary	R2	-0.271464
39	ILD-SSD	2023	Pulmonary	R3	0.963382
39	ILD-SSD	2023	Pulmonary	R4	-1.1183
39	ILD-SSD	2023	Pulmonary	R5	-0.551299
39	ILD-SSD	2023	Pulmonary	R6	-0.174618
39	ILD-SSD	2023	Pulmonary	R7	-0.546972
39	ILD-SSD	2023	Pulmonary	R8	-0.889353
39	ILD-SSD	2023	Pulmonary	R9	-1.14549
39	ILD-SSD	2024	Cardiac	C1	-0.00248163
39	ILD-SSD	2024	Cardiac	C2	-0.122889
39	ILD-SSD	2024	Cardiac	C3	-0.303998
39	ILD-SSD	2024	Cardiac	C4	-0.37384
39	ILD-SSD	2024	Renal	N1	-0.20718
39	ILD-SSD	2024	Renal	N2	1.06273
39	ILD-SSD	2024	Pulmonary	R1	0.297372
39	ILD-SSD	2024	Pulmonary	R10	1.13346
39	ILD-SSD	2024	Pulmonary	R11	-0.417719
39	ILD-SSD	2024	Pulmonary	R2	-0.48406
39	ILD-SSD	2024	Pulmonary	R3	0.792874
39	ILD-SSD	2024	Pulmonary	R4	-1.05917
39	ILD-SSD	2024	Pulmonary	R5	-0.501457
39	ILD-SSD	2024	Pulmonary	R6	-1.04569
39	ILD-SSD	2024	Pulmonary	R7	-0.772249
39	ILD-SSD	2024	Pulmonary	R8	-1.32695
39	ILD-SSD	2024	Pulmonary	R9	-1.54628
39	ILD-SSD	2025	Cardiac	C1	0.0222647
39	ILD-SSD	2025	Cardiac	C2	0.0572098
39	ILD-SSD	2025	Cardiac	C3	-0.286991
39	ILD-SSD	2025	Cardiac	C4	-0.455783
39	ILD-SSD	2025	Renal	N1	-0.0228463
39	ILD-SSD	2025	Renal	N2	0.966095
39	ILD-SSD	2025	Pulmonary	R1	0.352701
39	ILD-SSD	2025	Pulmonary	R10	1.0617
39	ILD-SSD	2025	Pulmonary	R11	-0.433662
39	ILD-SSD	2025	Pulmonary	R2	-0.516063
39	ILD-SSD	2025	Pulmonary	R3	0.8887
39	ILD-SSD	2025	Pulmonary	R4	-0.833914
39	ILD-SSD	2025	Pulmonary	R5	-0.593754
39	ILD-SSD	2025	Pulmonary	R6	-0.145347
39	ILD-SSD	2025	Pulmonary	R7	-0.849749
39	ILD-SSD	2025	Pulmonary	R8	-1.55307
39	ILD-SSD	2025	Pulmonary	R9	-1.63255
40	ILD-SSD	2023	Cardiac	C1	-0.261053
40	ILD-SSD	2023	Cardiac	C2	1.39475
40	ILD-SSD	2023	Cardiac	C3	0.260584
40	ILD-SSD	2023	Cardiac	C4	-0.154655
40	ILD-SSD	2023	Renal	N1	0.769847
40	ILD-SSD	2023	Renal	N2	0.512593
40	ILD-SSD	2023	Pulmonary	R1	-0.31232
40	ILD-SSD	2023	Pulmonary	R10	1.24962
40	ILD-SSD	2023	Pulmonary	R11	0.236116
40	ILD-SSD	2023	Pulmonary	R2	-0.186269
40	ILD-SSD	2023	Pulmonary	R3	0.379477
40	ILD-SSD	2023	Pulmonary	R4	0.831034
40	ILD-SSD	2023	Pulmonary	R5	-0.809484
40	ILD-SSD	2023	Pulmonary	R6	-0.623637
40	ILD-SSD	2023	Pulmonary	R7	-0.94291
40	ILD-SSD	2023	Pulmonary	R8	-0.760905
40	ILD-SSD	2023	Pulmonary	R9	-1.14549
40	ILD-SSD	2024	Cardiac	C1	-0.804962
40	ILD-SSD	2024	Cardiac	C2	0.629999
40	ILD-SSD	2024	Cardiac	C3	0.930378
40	ILD-SSD	2024	Cardiac	C4	-0.952933
40	ILD-SSD	2024	Renal	N1	0.601899
40	ILD-SSD	2024	Renal	N2	0.0442858
40	ILD-SSD	2024	Pulmonary	R1	-0.33435
40	ILD-SSD	2024	Pulmonary	R10	1.00334
40	ILD-SSD	2024	Pulmonary	R11	-0.00646149
40	ILD-SSD	2024	Pulmonary	R2	-0.567857
40	ILD-SSD	2024	Pulmonary	R3	0.361311
40	ILD-SSD	2024	Pulmonary	R4	0.446402
40	ILD-SSD	2024	Pulmonary	R5	-0.624164
40	ILD-SSD	2024	Pulmonary	R6	-0.615466
40	ILD-SSD	2024	Pulmonary	R7	-0.982677
40	ILD-SSD	2024	Pulmonary	R8	-0.391553
40	ILD-SSD	2024	Pulmonary	R9	-1.19778
40	ILD-SSD	2025	Cardiac	C1	-0.688358
40	ILD-SSD	2025	Cardiac	C2	0.749449
40	ILD-SSD	2025	Cardiac	C3	0.908289
40	ILD-SSD	2025	Cardiac	C4	-0.0508615
40	ILD-SSD	2025	Renal	N1	0.426533
40	ILD-SSD	2025	Renal	N2	-0.0567459
40	ILD-SSD	2025	Pulmonary	R1	-0.384469
40	ILD-SSD	2025	Pulmonary	R10	0.88022
40	ILD-SSD	2025	Pulmonary	R11	-0.121725
40	ILD-SSD	2025	Pulmonary	R2	-0.765223
40	ILD-SSD	2025	Pulmonary	R3	0.376095
40	ILD-SSD	2025	Pulmonary	R4	0.405969
40	ILD-SSD	2025	Pulmonary	R5	-0.69488
40	ILD-SSD	2025	Pulmonary	R6	-0.752012
40	ILD-SSD	2025	Pulmonary	R7	-1.03261
40	ILD-SSD	2025	Pulmonary	R8	-0.267538
40	ILD-SSD	2025	Pulmonary	R9	-1.30278
41	COPD	2023	Cardiac	C1	-0.0691025
41	COPD	2023	Cardiac	C2	-0.682355
41	COPD	2023	Cardiac	C3	-0.627858
41	COPD	2023	Cardiac	C4	1.08746
41	COPD	2023	Renal	N1	0.848927
41	COPD	2023	Renal	N2	-0.589437
41	COPD	2023	Pulmonary	R1	0.671566
41	COPD	2023	Pulmonary	R10	-0.294345
41	COPD	2023	Pulmonary	R11	-0.0189272
41	COPD	2023	Pulmonary	R2	-1.88363
41	COPD	2023	Pulmonary	R3	-0.861322
41	COPD	2023	Pulmonary	R4	1.59175
41	COPD	2023	Pulmonary	R5	0.016706
41	COPD	2023	Pulmonary	R6	-0.174618
41	COPD	2023	Pulmonary	R7	0.127095
41	COPD	2023	Pulmonary	R8	1.07406
41	COPD	2023	Pulmonary	R9	0.420272
41	COPD	2024	Cardiac	C1	-1.17411
41	COPD	2024	Cardiac	C2	-0.311111
41	COPD	2024	Cardiac	C3	-0.410323
41	COPD	2024	Cardiac	C4	0.467785
41	COPD	2024	Renal	N1	1.41144
41	COPD	2024	Renal	N2	-0.172359
41	COPD	2024	Pulmonary	R1	0.960348
41	COPD	2024	Pulmonary	R10	-0.473047
41	COPD	2024	Pulmonary	R11	0.0351133
41	COPD	2024	Pulmonary	R2	-0.00921293
41	COPD	2024	Pulmonary	R3	-0.218216
41	COPD	2024	Pulmonary	R4	1.25536
41	COPD	2024	Pulmonary	R5	-0.227726
41	COPD	2024	Pulmonary	R6	-1.90615
41	COPD	2024	Pulmonary	R7	-0.617074
41	COPD	2024	Pulmonary	R8	0.777695
41	COPD	2024	Pulmonary	R9	-0.195987
41	COPD	2025	Cardiac	C1	-0.286582
41	COPD	2025	Cardiac	C2	0.518703
41	COPD	2025	Cardiac	C3	-0.267481
41	COPD	2025	Cardiac	C4	0.933563
41	COPD	2025	Renal	N1	1.02625
41	COPD	2025	Renal	N2	-0.0747904
41	COPD	2025	Pulmonary	R1	1.02735
41	COPD	2025	Pulmonary	R10	-0.647223
41	COPD	2025	Pulmonary	R11	0.0659448
41	COPD	2025	Pulmonary	R2	0.022444
41	COPD	2025	Pulmonary	R3	-0.1121
41	COPD	2025	Pulmonary	R4	1.19499
41	COPD	2025	Pulmonary	R5	-0.290376
41	COPD	2025	Pulmonary	R6	-1.35868
41	COPD	2025	Pulmonary	R7	-0.682854
41	COPD	2025	Pulmonary	R8	0.784263
41	COPD	2025	Pulmonary	R9	-0.129601
42	COPD	2023	Cardiac	C1	-0.730213
42	COPD	2023	Cardiac	C2	0.52929
42	COPD	2023	Cardiac	C3	-0.659604
42	COPD	2023	Cardiac	C4	-0.0813299
42	COPD	2023	Renal	N1	-0.105217
42	COPD	2023	Renal	N2	-0.589437
42	COPD	2023	Pulmonary	R1	0.206211
42	COPD	2023	Pulmonary	R10	-0.584919
42	COPD	2023	Pulmonary	R11	-0.748494
42	COPD	2023	Pulmonary	R2	0.147961
42	COPD	2023	Pulmonary	R3	-1.44523
42	COPD	2023	Pulmonary	R4	0.878579
42	COPD	2023	Pulmonary	R5	1.824
42	COPD	2023	Pulmonary	R6	0.723419
42	COPD	2023	Pulmonary	R7	0.851361
42	COPD	2023	Pulmonary	R8	0.486873
42	COPD	2023	Pulmonary	R9	0.264222
42	COPD	2024	Cardiac	C1	-0.520804
42	COPD	2024	Cardiac	C2	0.253555
42	COPD	2024	Cardiac	C3	-0.577672
42	COPD	2024	Cardiac	C4	-0.369318
42	COPD	2024	Renal	N1	-0.748815
42	COPD	2024	Renal	N2	-0.794531
42	COPD	2024	Pulmonary	R1	0.0981165
42	COPD	2024	Pulmonary	R10	-0.555852
42	COPD	2024	Pulmonary	R11	-0.844736
42	COPD	2024	Pulmonary	R2	0.332956
42	COPD	2024	Pulmonary	R3	-1.36494
42	COPD	2024	Pulmonary	R4	0.446402
42	COPD	2024	Pulmonary	R5	-0.312677
42	COPD	2024	Pulmonary	R6	0.53181
42	COPD	2024	Pulmonary	R7	0.498839
42	COPD	2024	Pulmonary	R8	0.602308
42	COPD	2024	Pulmonary	R9	0.326771
42	COPD	2025	Cardiac	C1	-0.660937
42	COPD	2025	Cardiac	C2	0.518703
42	COPD	2025	Cardiac	C3	-0.633262
42	COPD	2025	Cardiac	C4	-0.20993
42	COPD	2025	Renal	N1	-0.57417
42	COPD	2025	Renal	N2	-0.710149
42	COPD	2025	Pulmonary	R1	0.139055
42	COPD	2025	Pulmonary	R10	-0.485954
42	COPD	2025	Pulmonary	R11	-0.944261
42	COPD	2025	Pulmonary	R2	0.343941
42	COPD	2025	Pulmonary	R3	-1.40582
42	COPD	2025	Pulmonary	R4	0.541229
42	COPD	2025	Pulmonary	R5	-0.290376
42	COPD	2025	Pulmonary	R6	0.461318
42	COPD	2025	Pulmonary	R7	0.581183
42	COPD	2025	Pulmonary	R8	0.55053
42	COPD	2025	Pulmonary	R9	0.200164
43	COPD	2023	Cardiac	C1	0.179157
43	COPD	2023	Cardiac	C2	-1.894
43	COPD	2023	Cardiac	C3	-0.454931
43	COPD	2023	Cardiac	C4	-0.0146078
43	COPD	2023	Renal	N1	0.0515375
43	COPD	2023	Renal	N2	-0.589437
43	COPD	2023	Pulmonary	R1	-0.832232
43	COPD	2023	Pulmonary	R10	-0.238286
43	COPD	2023	Pulmonary	R11	-0.98127
43	COPD	2023	Pulmonary	R2	0.134854
43	COPD	2023	Pulmonary	R3	-1.34304
43	COPD	2023	Pulmonary	R4	-0.286267
43	COPD	2023	Pulmonary	R5	-0.189841
43	COPD	2023	Pulmonary	R6	-0.0249455
43	COPD	2023	Pulmonary	R7	-0.336453
43	COPD	2023	Pulmonary	R8	0.752943
43	COPD	2023	Pulmonary	R9	-0.440634
43	COPD	2024	Cardiac	C1	-0.240562
43	COPD	2024	Cardiac	C2	1.00644
43	COPD	2024	Cardiac	C3	-0.313902
43	COPD	2024	Cardiac	C4	0.516133
43	COPD	2024	Renal	N1	0.0746942
43	COPD	2024	Renal	N2	-0.176986
43	COPD	2024	Pulmonary	R1	0.0981165
43	COPD	2024	Pulmonary	R10	-0.0467381
43	COPD	2024	Pulmonary	R11	-0.815926
43	COPD	2024	Pulmonary	R2	0.332956
43	COPD	2024	Pulmonary	R3	-1.36494
43	COPD	2024	Pulmonary	R4	0.446402
43	COPD	2024	Pulmonary	R5	-0.312677
43	COPD	2024	Pulmonary	R6	-0.0418278
43	COPD	2024	Pulmonary	R7	-0.259993
43	COPD	2024	Pulmonary	R8	0.777695
43	COPD	2024	Pulmonary	R9	-0.471833
43	COPD	2025	Cardiac	C1	-0.336716
43	COPD	2025	Cardiac	C2	0.749449
43	COPD	2025	Cardiac	C3	-0.332747
43	COPD	2025	Cardiac	C4	0.260407
43	COPD	2025	Renal	N1	-0.0858466
43	COPD	2025	Renal	N2	-0.0838126
43	COPD	2025	Pulmonary	R1	0.157053
43	COPD	2025	Pulmonary	R10	-0.0285118
43	COPD	2025	Pulmonary	R11	-0.736936
43	COPD	2025	Pulmonary	R2	0.504689
43	COPD	2025	Pulmonary	R3	-1.6133
43	COPD	2025	Pulmonary	R4	0.338339
43	COPD	2025	Pulmonary	R5	-0.411727
43	COPD	2025	Pulmonary	R6	-0.145347
43	COPD	2025	Pulmonary	R7	-0.666892
43	COPD	2025	Pulmonary	R8	0.55053
43	COPD	2025	Pulmonary	R9	-0.468868
44	COPD	2023	Cardiac	C1	-0.357007
44	COPD	2023	Cardiac	C2	-1.72091
44	COPD	2023	Cardiac	C3	0.639152
44	COPD	2023	Cardiac	C4	0.284437
44	COPD	2023	Renal	N1	0.242674
44	COPD	2023	Renal	N2	-0.589437
44	COPD	2023	Pulmonary	R1	-1.15086
44	COPD	2023	Pulmonary	R10	-1.26697
44	COPD	2023	Pulmonary	R11	-0.897033
44	COPD	2023	Pulmonary	R2	-0.179715
44	COPD	2023	Pulmonary	R3	0.218903
44	COPD	2023	Pulmonary	R4	0.403131
44	COPD	2023	Pulmonary	R5	-1.08058
44	COPD	2023	Pulmonary	R6	-1.52167
44	COPD	2023	Pulmonary	R7	0.337614
44	COPD	2023	Pulmonary	R8	0.340076
44	COPD	2023	Pulmonary	R9	-0.639709
44	COPD	2024	Cardiac	C1	0.300076
44	COPD	2024	Cardiac	C2	-1.25222
44	COPD	2024	Cardiac	C3	-0.308252
44	COPD	2024	Cardiac	C4	-2.233
44	COPD	2024	Renal	N1	0.572386
44	COPD	2024	Renal	N2	-0.163105
44	COPD	2024	Pulmonary	R1	0.0968588
44	COPD	2024	Pulmonary	R10	-1.14641
44	COPD	2024	Pulmonary	R11	-0.94887
44	COPD	2024	Pulmonary	R2	-1.25918
44	COPD	2024	Pulmonary	R3	0.238007
44	COPD	2024	Pulmonary	R4	-0.227733
44	COPD	2024	Pulmonary	R5	-1.0678
44	COPD	2024	Pulmonary	R6	-1.61933
44	COPD	2024	Pulmonary	R7	-0.0771919
44	COPD	2024	Pulmonary	R8	0.777695
44	COPD	2024	Pulmonary	R9	-0.471833
44	COPD	2025	Cardiac	C1	0.0191472
44	COPD	2025	Cardiac	C2	-1.32727
44	COPD	2025	Cardiac	C3	-0.412012
44	COPD	2025	Cardiac	C4	-1.15544
44	COPD	2025	Renal	N1	0.92183
44	COPD	2025	Renal	N2	-0.0567459
44	COPD	2025	Pulmonary	R1	0.119939
44	COPD	2025	Pulmonary	R10	-1.0471
44	COPD	2025	Pulmonary	R11	-0.933706
44	COPD	2025	Pulmonary	R2	-1.3198
44	COPD	2025	Pulmonary	R3	0.144202
44	COPD	2025	Pulmonary	R4	-0.157614
44	COPD	2025	Pulmonary	R5	-0.917358
44	COPD	2025	Pulmonary	R6	-1.51034
44	COPD	2025	Pulmonary	R7	-0.134283
44	COPD	2025	Pulmonary	R8	0.90113
44	COPD	2025	Pulmonary	R9	-0.381676
46	COPD	2023	Cardiac	C1	-0.289959
46	COPD	2023	Cardiac	C2	-2.06709
46	COPD	2023	Cardiac	C3	-0.589208
46	COPD	2023	Cardiac	C4	0.276847
46	COPD	2023	Renal	N1	-0.142398
46	COPD	2023	Renal	N2	-0.589437
46	COPD	2023	Pulmonary	R1	-1.27253
46	COPD	2023	Pulmonary	R10	0.0214546
46	COPD	2023	Pulmonary	R11	-0.650857
46	COPD	2023	Pulmonary	R2	0.0168904
46	COPD	2023	Pulmonary	R3	-0.671552
46	COPD	2023	Pulmonary	R4	-0.785487
46	COPD	2023	Pulmonary	R5	0.300709
46	COPD	2023	Pulmonary	R6	0.723419
46	COPD	2023	Pulmonary	R7	-0.429162
46	COPD	2023	Pulmonary	R8	-0.439786
46	COPD	2023	Pulmonary	R9	-0.892599
46	COPD	2024	Cardiac	C1	0.513488
46	COPD	2024	Cardiac	C2	-0.687555
46	COPD	2024	Cardiac	C3	-0.517746
46	COPD	2024	Cardiac	C4	0.881997
46	COPD	2024	Renal	N1	-0.256983
46	COPD	2024	Renal	N2
46	COPD	2024	Pulmonary	R1	-1.34071
46	COPD	2024	Pulmonary	R10	0.331344
46	COPD	2024	Pulmonary	R11	-0.517668
46	COPD	2024	Pulmonary	R2	0.144414
46	COPD	2024	Pulmonary	R3	0.0283909
46	COPD	2024	Pulmonary	R4	-0.677156
46	COPD	2024	Pulmonary	R5	0.0837612
46	COPD	2024	Pulmonary	R6	0.53181
46	COPD	2024	Pulmonary	R7	-0.772249
46	COPD	2024	Pulmonary	R8	-0.859253
46	COPD	2024	Pulmonary	R9	-0.646086
46	COPD	2025	Cardiac	C1	0.533948
46	COPD	2025	Cardiac	C2	-1.09652
46	COPD	2025	Cardiac	C3	-0.482611
46	COPD	2025	Cardiac	C4	0.638328
46	COPD	2025	Renal	N1	-0.0388775
46	COPD	2025	Renal	N2
46	COPD	2025	Pulmonary	R1	-1.26879
46	COPD	2025	Pulmonary	R10	0.386745
46	COPD	2025	Pulmonary	R11	-0.428383
46	COPD	2025	Pulmonary	R2	0.199267
46	COPD	2025	Pulmonary	R3	-0.0144613
46	COPD	2025	Pulmonary	R4	-0.337961
46	COPD	2025	Pulmonary	R5	0.104015
46	COPD	2025	Pulmonary	R6	0.461318
46	COPD	2025	Pulmonary	R7	-0.849749
46	COPD	2025	Pulmonary	R8	-1.08561
46	COPD	2025	Pulmonary	R9	-0.798633
47	COPD	2023	Cardiac	C1	-0.288941
47	COPD	2023	Cardiac	C2	0.356198
47	COPD	2023	Cardiac	C3	-0.506813
47	COPD	2023	Cardiac	C4	-0.767939
47	COPD	2023	Renal	N1	-0.181951
47	COPD	2023	Renal	N2	-0.589437
47	COPD	2023	Pulmonary	R1	-0.321309
47	COPD	2023	Pulmonary	R10	-1.60052
47	COPD	2023	Pulmonary	R11	-0.506765
47	COPD	2023	Pulmonary	R2	0.10864
47	COPD	2023	Pulmonary	R3	-0.875919
47	COPD	2023	Pulmonary	R4	0.640855
47	COPD	2023	Pulmonary	R5	-0.473844
47	COPD	2023	Pulmonary	R6	1.17244
47	COPD	2023	Pulmonary	R7	-1.03562
47	COPD	2023	Pulmonary	R8	-0.0269179
47	COPD	2023	Pulmonary	R9	-0.591289
47	COPD	2024	Cardiac	C1	0.0717694
47	COPD	2024	Cardiac	C2	-0.499333
47	COPD	2024	Cardiac	C3	-0.529192
47	COPD	2024	Cardiac	C4	-0.013622
47	COPD	2024	Renal	N1	-0.409189
47	COPD	2024	Renal	N2	-1.19543
47	COPD	2024	Pulmonary	R1	-1.40829
47	COPD	2024	Pulmonary	R10	-1.9467
47	COPD	2024	Pulmonary	R11	-0.575486
47	COPD	2024	Pulmonary	R2	0.256143
47	COPD	2024	Pulmonary	R3	-0.945708
47	COPD	2024	Pulmonary	R4	1.25536
47	COPD	2024	Pulmonary	R5	-0.765749
47	COPD	2024	Pulmonary	R6	0.388401
47	COPD	2024	Pulmonary	R7	-0.982677
47	COPD	2024	Pulmonary	R8	-0.625403
47	COPD	2024	Pulmonary	R9	-0.471833
47	COPD	2025	Cardiac	C1	-0.0932088
47	COPD	2025	Cardiac	C2	-0.404283
47	COPD	2025	Cardiac	C3	-0.559085
47	COPD	2025	Cardiac	C4	-0.536515
47	COPD	2025	Renal	N1	-0.0609672
47	COPD	2025	Renal	N2	-1.10665
47	COPD	2025	Pulmonary	R1	-1.37492
47	COPD	2025	Pulmonary	R10	-2.03361
47	COPD	2025	Pulmonary	R11	-0.559552
47	COPD	2025	Pulmonary	R2	0.263566
47	COPD	2025	Pulmonary	R3	-0.844394
47	COPD	2025	Pulmonary	R4	1.19499
47	COPD	2025	Pulmonary	R5	-0.917358
47	COPD	2025	Pulmonary	R6	0.764651
47	COPD	2025	Pulmonary	R7	-1.03261
47	COPD	2025	Pulmonary	R8	-0.851872
47	COPD	2025	Pulmonary	R9	-0.63375
48	COPD	2023	Cardiac	C1	0.670079
48	COPD	2023	Cardiac	C2	0.0100136
48	COPD	2023	Cardiac	C3	0.628704
48	COPD	2023	Cardiac	C4	-0.468464
48	COPD	2023	Renal	N1	-0.299431
48	COPD	2023	Renal	N2	-0.589437
48	COPD	2023	Pulmonary	R1	0.294547
48	COPD	2023	Pulmonary	R10	0.916066
48	COPD	2023	Pulmonary	R11	-0.59138
48	COPD	2023	Pulmonary	R2	-0.310785
48	COPD	2023	Pulmonary	R3	-0.13144
48	COPD	2023	Pulmonary	R4	-0.0723159
48	COPD	2023	Pulmonary	R5	-0.499663
48	COPD	2023	Pulmonary	R6	0.873092
48	COPD	2023	Pulmonary	R7	-0.125934
48	COPD	2023	Pulmonary	R8	-0.164541
48	COPD	2023	Pulmonary	R9	-0.591289
48	COPD	2024	Cardiac	C1	0.928092
48	COPD	2024	Cardiac	C2	-0.311111
48	COPD	2024	Cardiac	C3	1.47244
48	COPD	2024	Cardiac	C4	-1.12919
48	COPD	2024	Renal	N1	-0.483141
48	COPD	2024	Renal	N2	-0.172359
48	COPD	2024	Pulmonary	R1	0.445103
48	COPD	2024	Pulmonary	R10	0.870487
48	COPD	2024	Pulmonary	R11	-0.513533
48	COPD	2024	Pulmonary	R2	-0.197755
48	COPD	2024	Pulmonary	R3	-0.366181
48	COPD	2024	Pulmonary	R4	0.895824
48	COPD	2024	Pulmonary	R5	-0.492018
48	COPD	2024	Pulmonary	R6	1.10545
48	COPD	2024	Pulmonary	R7	-0.680848
48	COPD	2024	Pulmonary	R8	-0.625403
48	COPD	2024	Pulmonary	R9	-0.399174
48	COPD	2025	Cardiac	C1	0.795306
48	COPD	2025	Cardiac	C2	-0.404283
48	COPD	2025	Cardiac	C3	1.81493
48	COPD	2025	Cardiac	C4	-1.00385
48	COPD	2025	Renal	N1	-0.621325
48	COPD	2025	Renal	N2	-0.0747904
48	COPD	2025	Pulmonary	R1	0.436275
48	COPD	2025	Pulmonary	R10	0.833641
48	COPD	2025	Pulmonary	R11	-0.447262
48	COPD	2025	Pulmonary	R2	-0.12223
48	COPD	2025	Pulmonary	R3	-0.331788
48	COPD	2025	Pulmonary	R4	0.789206
48	COPD	2025	Pulmonary	R5	-0.593754
48	COPD	2025	Pulmonary	R6	1.21965
48	COPD	2025	Pulmonary	R7	-0.666892
48	COPD	2025	Pulmonary	R8	-0.501272
48	COPD	2025	Pulmonary	R9	-0.55606
49	COPD	2023	Cardiac	C1	-0.629062
49	COPD	2023	Cardiac	C2	0.52929
49	COPD	2023	Cardiac	C3	-0.379249
49	COPD	2023	Cardiac	C4	0.375406
49	COPD	2023	Renal	N1	0.871724
49	COPD	2023	Renal	N2	-0.589437
49	COPD	2023	Pulmonary	R1	0.685856
49	COPD	2023	Pulmonary	R10	-1.50242
49	COPD	2023	Pulmonary	R11	-1.13208
49	COPD	2023	Pulmonary	R2	-0.415642
[truncated: 4,172 more rows]

## Sheet: composites_by_profile
id	group_label	year	profile	value
1	ILD-SSD	2023	Cardiac	0.885562
1	ILD-SSD	2023	Renal	-0.357567
1	ILD-SSD	2023	Pulmonary	0.393789
1	ILD-SSD	2024	Cardiac	0.398717
1	ILD-SSD	2024	Renal	-0.880102
1	ILD-SSD	2024	Pulmonary	0.0469015
1	ILD-SSD	2025	Cardiac	-0.111653
1	ILD-SSD	2025	Renal	-0.9864
1	ILD-SSD	2025	Pulmonary	0.505694
2	COPD	2023	Cardiac	0.320996
2	COPD	2023	Renal	-0.565428
2	COPD	2023	Pulmonary	-0.0186367
2	COPD	2024	Cardiac	-0.417619
2	COPD	2024	Renal	-1.5796
2	COPD	2024	Pulmonary	0.129404
2	COPD	2025	Cardiac	-0.366349
2	COPD	2025	Renal	-1.47043
2	COPD	2025	Pulmonary	0.021136
5	ILD-SSD	2023	Cardiac	0.721153
5	ILD-SSD	2023	Renal	0.217211
5	ILD-SSD	2023	Pulmonary	0.296086
5	ILD-SSD	2024	Cardiac	0.723668
5	ILD-SSD	2024	Renal	0.2
5	ILD-SSD	2024	Pulmonary	0.559983
5	ILD-SSD	2025	Cardiac	0.153539
5	ILD-SSD	2025	Renal	0.316979
5	ILD-SSD	2025	Pulmonary	0.411681
7	ILD-SSD	2023	Cardiac	0.271136
7	ILD-SSD	2023	Renal	0.122699
7	ILD-SSD	2023	Pulmonary	0.245601
7	ILD-SSD	2024	Cardiac	-0.125404
7	ILD-SSD	2024	Renal	-0.440328
7	ILD-SSD	2024	Pulmonary	0.156019
7	ILD-SSD	2025	Cardiac	-0.104384
7	ILD-SSD	2025	Renal	-0.786476
7	ILD-SSD	2025	Pulmonary	0.128698
10	COPD	2023	Cardiac	-0.751148
10	COPD	2023	Renal	-0.0479684
10	COPD	2023	Pulmonary	-0.0259484
10	COPD	2024	Cardiac	-0.594349
10	COPD	2024	Renal	0.370071
10	COPD	2024	Pulmonary	0.0600941
10	COPD	2025	Cardiac	-0.809768
10	COPD	2025	Renal	0.406277
10	COPD	2025	Pulmonary	0.134851
11	ILD-SSD	2023	Cardiac	-0.184622
11	ILD-SSD	2023	Renal	0.374095
11	ILD-SSD	2023	Pulmonary	-0.197849
11	ILD-SSD	2024	Cardiac	-0.357755
11	ILD-SSD	2024	Renal	-0.199817
11	ILD-SSD	2024	Pulmonary	-0.347629
11	ILD-SSD	2025	Cardiac	-0.551296
11	ILD-SSD	2025	Renal	-0.311612
11	ILD-SSD	2025	Pulmonary	-0.459209
12	ILD-SSD	2023	Cardiac	0.503759
12	ILD-SSD	2023	Renal	0.192741
12	ILD-SSD	2023	Pulmonary	-0.179075
12	ILD-SSD	2024	Cardiac	0.0649658
12	ILD-SSD	2024	Renal	0.151113
12	ILD-SSD	2024	Pulmonary	-0.0981091
12	ILD-SSD	2025	Cardiac	0.286814
12	ILD-SSD	2025	Renal	0.115286
12	ILD-SSD	2025	Pulmonary	-0.128421
13	ILD-SSD	2023	Cardiac	0.32496
13	ILD-SSD	2023	Renal	0.0268256
13	ILD-SSD	2023	Pulmonary	-0.601713
13	ILD-SSD	2024	Cardiac	0.135548
13	ILD-SSD	2024	Renal	0.182812
13	ILD-SSD	2024	Pulmonary	-0.51682
13	ILD-SSD	2025	Cardiac	0.268294
13	ILD-SSD	2025	Renal	0.121807
13	ILD-SSD	2025	Pulmonary	-0.355317
14	ILD-SSD	2023	Cardiac	-0.718758
14	ILD-SSD	2023	Renal	0.146807
14	ILD-SSD	2023	Pulmonary	0.249929
14	ILD-SSD	2024	Cardiac	-0.124994
14	ILD-SSD	2024	Renal	0.135771
14	ILD-SSD	2024	Pulmonary	0.212541
14	ILD-SSD	2025	Cardiac	-0.276607
14	ILD-SSD	2025	Renal	-0.0609073
14	ILD-SSD	2025	Pulmonary	0.173599
15	ILD-SSD	2023	Cardiac	0.076612
15	ILD-SSD	2023	Renal	0.178091
15	ILD-SSD	2023	Pulmonary	0.257512
15	ILD-SSD	2024	Cardiac	-0.303602
15	ILD-SSD	2024	Renal	-0.383622
15	ILD-SSD	2024	Pulmonary	0.0490308
15	ILD-SSD	2025	Cardiac	-0.333217
15	ILD-SSD	2025	Renal	-0.432955
15	ILD-SSD	2025	Pulmonary	0.0327788
16	ILD-SSD	2023	Cardiac	0.588685
16	ILD-SSD	2023	Renal	-0.226004
16	ILD-SSD	2023	Pulmonary	-0.167573
16	ILD-SSD	2024	Cardiac	0.180686
16	ILD-SSD	2024	Renal	0.343505
16	ILD-SSD	2024	Pulmonary	-0.370133
16	ILD-SSD	2025	Cardiac	0.133623
16	ILD-SSD	2025	Renal	0.335668
16	ILD-SSD	2025	Pulmonary	-0.382258
18	ILD-SSD	2023	Cardiac	-0.395918
18	ILD-SSD	2023	Renal	0.293164
18	ILD-SSD	2023	Pulmonary	-0.0208756
18	ILD-SSD	2024	Cardiac	-0.0677859
18	ILD-SSD	2024	Renal	0.662217
18	ILD-SSD	2024	Pulmonary	0.0184791
18	ILD-SSD	2025	Cardiac	-0.192583
18	ILD-SSD	2025	Renal	0.618053
18	ILD-SSD	2025	Pulmonary	0.056969
19	ILD-SSD	2023	Cardiac	0.397117
19	ILD-SSD	2023	Renal	0.271356
19	ILD-SSD	2023	Pulmonary	-0.176561
19	ILD-SSD	2024	Cardiac	0.0678381
19	ILD-SSD	2024	Renal	0.0796766
19	ILD-SSD	2024	Pulmonary	-0.447133
19	ILD-SSD	2025	Cardiac	0.242588
19	ILD-SSD	2025	Renal	0.00640527
19	ILD-SSD	2025	Pulmonary	-0.438604
20	ILD-SSD	2023	Cardiac	0.870558
20	ILD-SSD	2023	Renal	0.468979
20	ILD-SSD	2023	Pulmonary	-0.0181668
20	ILD-SSD	2024	Cardiac	0.06513
20	ILD-SSD	2024	Renal	-0.0130135
20	ILD-SSD	2024	Pulmonary	0.0308249
20	ILD-SSD	2025	Cardiac	-0.0775121
20	ILD-SSD	2025	Renal	0.0361326
20	ILD-SSD	2025	Pulmonary	0.130655
21	ILD-SSD	2023	Cardiac	0.177022
21	ILD-SSD	2023	Renal	0.396971
21	ILD-SSD	2023	Pulmonary	-0.479553
21	ILD-SSD	2024	Cardiac	0.0496002
21	ILD-SSD	2024	Renal	0.460716
21	ILD-SSD	2024	Pulmonary	-0.436836
21	ILD-SSD	2025	Cardiac	-0.065744
21	ILD-SSD	2025	Renal	0.391457
21	ILD-SSD	2025	Pulmonary	-0.473875
22	ILD-SSD	2023	Cardiac	0.255407
22	ILD-SSD	2023	Renal	-0.358934
22	ILD-SSD	2023	Pulmonary	-0.0547586
22	ILD-SSD	2024	Cardiac	0.0906221
22	ILD-SSD	2024	Renal	-0.367009
22	ILD-SSD	2024	Pulmonary	-0.143469
22	ILD-SSD	2025	Cardiac	-0.0405056
22	ILD-SSD	2025	Renal	-0.265203
22	ILD-SSD	2025	Pulmonary	-0.156727
23	ILD-SSD	2023	Cardiac	-0.128004
23	ILD-SSD	2023	Renal	-0.526153
23	ILD-SSD	2023	Pulmonary	-0.635652
23	ILD-SSD	2024	Cardiac	0.0167592
23	ILD-SSD	2024	Renal	-0.552171
23	ILD-SSD	2024	Pulmonary	-0.628359
23	ILD-SSD	2025	Cardiac	-0.00479164
23	ILD-SSD	2025	Renal	-0.523127
23	ILD-SSD	2025	Pulmonary	-0.635895
24	ILD-SSD	2023	Cardiac	0.306983
24	ILD-SSD	2023	Renal	0.109842
24	ILD-SSD	2023	Pulmonary	0.64427
24	ILD-SSD	2024	Cardiac	0.971297
24	ILD-SSD	2024	Renal	-0.807117
24	ILD-SSD	2024	Pulmonary	0.637981
24	ILD-SSD	2025	Cardiac	0.413442
24	ILD-SSD	2025	Renal	-1.15372
24	ILD-SSD	2025	Pulmonary	0.607347
25	COPD	2023	Cardiac	0.0362125
25	COPD	2023	Renal	-0.235852
25	COPD	2023	Pulmonary	0.140952
25	COPD	2024	Cardiac	0.0204718
25	COPD	2024	Renal	0.0368231
25	COPD	2024	Pulmonary	0.326885
25	COPD	2025	Cardiac	-0.10622
25	COPD	2025	Renal	0.126749
25	COPD	2025	Pulmonary	0.140585
26	COPD	2023	Cardiac	-0.112097
26	COPD	2023	Renal	-0.176576
26	COPD	2023	Pulmonary	-0.123871
26	COPD	2024	Cardiac	-0.298453
26	COPD	2024	Renal	-0.327108
26	COPD	2024	Pulmonary	-0.172856
26	COPD	2025	Cardiac	-0.372989
26	COPD	2025	Renal	-0.241592
26	COPD	2025	Pulmonary	-0.146717
27	ILD-SSD	2023	Cardiac	0.0383522
27	ILD-SSD	2023	Renal	0.114223
27	ILD-SSD	2023	Pulmonary	0.0565706
27	ILD-SSD	2024	Cardiac	-0.269089
27	ILD-SSD	2024	Renal	-0.658507
27	ILD-SSD	2024	Pulmonary	-0.0184277
27	ILD-SSD	2025	Cardiac	-0.362504
27	ILD-SSD	2025	Renal	-0.809013
27	ILD-SSD	2025	Pulmonary	0.00739556
28	ILD-SSD	2023	Cardiac	-0.0079462
28	ILD-SSD	2023	Renal	0.0719806
28	ILD-SSD	2023	Pulmonary	-0.436786
28	ILD-SSD	2024	Cardiac	0.0348138
28	ILD-SSD	2024	Renal	-0.288038
28	ILD-SSD	2024	Pulmonary	-0.40822
28	ILD-SSD	2025	Cardiac	0.165392
28	ILD-SSD	2025	Renal	-0.234696
28	ILD-SSD	2025	Pulmonary	-0.421113
30	COPD	2023	Cardiac	0.0752601
30	COPD	2023	Renal	-0.076894
30	COPD	2023	Pulmonary	-0.0236832
30	COPD	2024	Cardiac	0.0353918
30	COPD	2024	Renal	-0.767082
30	COPD	2024	Pulmonary	-0.0678706
30	COPD	2025	Cardiac	0.169076
30	COPD	2025	Renal	-0.58266
30	COPD	2025	Pulmonary	-0.0846246
31	COPD	2023	Cardiac	-0.3786
31	COPD	2023	Renal	-0.46295
31	COPD	2023	Pulmonary	-0.00602362
31	COPD	2024	Cardiac	-0.30935
31	COPD	2024	Renal	0.392087
31	COPD	2024	Pulmonary	0.18672
31	COPD	2025	Cardiac	-0.106893
31	COPD	2025	Renal	0.689278
31	COPD	2025	Pulmonary	0.250236
32	COPD	2023	Cardiac	-0.18271
32	COPD	2023	Renal	-0.411769
32	COPD	2023	Pulmonary	0.134331
32	COPD	2024	Cardiac	-0.0749992
32	COPD	2024	Renal	-0.39895
32	COPD	2024	Pulmonary	0.191997
32	COPD	2025	Cardiac	-0.111679
32	COPD	2025	Renal	-0.390643
32	COPD	2025	Pulmonary	0.207757
34	ILD-SSD	2023	Cardiac	-0.27281
34	ILD-SSD	2023	Renal	0.188062
34	ILD-SSD	2023	Pulmonary	0.185646
34	ILD-SSD	2024	Cardiac	-0.376899
34	ILD-SSD	2024	Renal	-0.00416431
34	ILD-SSD	2024	Pulmonary	0.62561
34	ILD-SSD	2025	Cardiac	0.360524
34	ILD-SSD	2025	Renal	0.0633977
34	ILD-SSD	2025	Pulmonary	0.745498
35	COPD	2023	Cardiac	-0.0633528
35	COPD	2023	Renal	-0.364579
35	COPD	2023	Pulmonary	-0.212115
35	COPD	2024	Cardiac	-0.185486
35	COPD	2024	Renal	-0.283287
35	COPD	2024	Pulmonary	-0.21456
35	COPD	2025	Cardiac	-0.204461
35	COPD	2025	Renal	-0.333247
35	COPD	2025	Pulmonary	-0.278903
36	ILD-SSD	2023	Cardiac	0.359526
36	ILD-SSD	2023	Renal	-0.217177
36	ILD-SSD	2023	Pulmonary	0.311128
36	ILD-SSD	2024	Cardiac	0.399873
36	ILD-SSD	2024	Renal	-0.98896
36	ILD-SSD	2024	Pulmonary	0.395921
36	ILD-SSD	2025	Cardiac	0.390149
36	ILD-SSD	2025	Renal	-1.18544
36	ILD-SSD	2025	Pulmonary	0.53898
37	COPD	2023	Cardiac	-0.8142
37	COPD	2023	Renal	-0.538895
37	COPD	2023	Pulmonary	0.674712
37	COPD	2024	Cardiac	-0.0224698
37	COPD	2024	Renal	-1.57398
37	COPD	2024	Pulmonary	0.640958
37	COPD	2025	Cardiac	-0.676702
37	COPD	2025	Renal	-1.55173
37	COPD	2025	Pulmonary	0.701544
38	COPD	2023	Cardiac	0.218435
38	COPD	2023	Renal	-0.550085
38	COPD	2023	Pulmonary	0.766819
38	COPD	2024	Cardiac	0.352827
38	COPD	2024	Renal	-0.689347
38	COPD	2024	Pulmonary	0.889425
38	COPD	2025	Cardiac	0.440093
38	COPD	2025	Renal	-0.315971
38	COPD	2025	Pulmonary	0.86697
39	ILD-SSD	2023	Cardiac	0.598378
39	ILD-SSD	2023	Renal	0.348691
39	ILD-SSD	2023	Pulmonary	-0.226067
39	ILD-SSD	2024	Cardiac	-0.200802
39	ILD-SSD	2024	Renal	0.427776
39	ILD-SSD	2024	Pulmonary	-0.44817
39	ILD-SSD	2025	Cardiac	-0.165825
39	ILD-SSD	2025	Renal	0.471625
39	ILD-SSD	2025	Pulmonary	-0.386819
40	ILD-SSD	2023	Cardiac	0.309907
40	ILD-SSD	2023	Renal	0.64122
40	ILD-SSD	2023	Pulmonary	-0.189524
40	ILD-SSD	2024	Cardiac	-0.0493795
40	ILD-SSD	2024	Renal	0.323092
40	ILD-SSD	2024	Pulmonary	-0.264478
40	ILD-SSD	2025	Cardiac	0.229629
40	ILD-SSD	2025	Renal	0.184893
40	ILD-SSD	2025	Pulmonary	-0.332632
41	COPD	2023	Cardiac	-0.0729632
41	COPD	2023	Renal	0.129745
41	COPD	2023	Pulmonary	0.0607827
41	COPD	2024	Cardiac	-0.356939
41	COPD	2024	Renal	0.619539
41	COPD	2024	Pulmonary	-0.0562632
41	COPD	2025	Cardiac	0.224551
41	COPD	2025	Renal	0.475731
41	COPD	2025	Pulmonary	-0.0114404
42	COPD	2023	Cardiac	-0.235464
42	COPD	2023	Renal	-0.347327
42	COPD	2023	Pulmonary	0.236726
42	COPD	2024	Cardiac	-0.30356
42	COPD	2024	Renal	-0.771673
42	COPD	2024	Pulmonary	-0.0219095
42	COPD	2025	Cardiac	-0.246357
42	COPD	2025	Renal	-0.642159
42	COPD	2025	Pulmonary	-0.02809
43	COPD	2023	Cardiac	-0.546096
43	COPD	2023	Renal	-0.26895
43	COPD	2023	Pulmonary	-0.344107
43	COPD	2024	Cardiac	0.242028
43	COPD	2024	Renal	-0.0511458
43	COPD	2024	Pulmonary	-0.150797
43	COPD	2025	Cardiac	0.0850986
43	COPD	2025	Renal	-0.0848296
43	COPD	2025	Pulmonary	-0.229179
44	COPD	2023	Cardiac	-0.288582
44	COPD	2023	Renal	-0.173381
44	COPD	2023	Pulmonary	-0.494256
44	COPD	2024	Cardiac	-0.87335
44	COPD	2024	Renal	0.204641
44	COPD	2024	Pulmonary	-0.518707
44	COPD	2025	Cardiac	-0.718892
44	COPD	2025	Renal	0.432542
44	COPD	2025	Pulmonary	-0.476056
46	COPD	2023	Cardiac	-0.667353
46	COPD	2023	Renal	-0.365917
46	COPD	2023	Pulmonary	-0.370864
46	COPD	2024	Cardiac	0.0475459
46	COPD	2024	Renal	-0.256983
46	COPD	2024	Pulmonary	-0.335764
46	COPD	2025	Cardiac	-0.101714
46	COPD	2025	Renal	-0.0388775
46	COPD	2025	Pulmonary	-0.330203
47	COPD	2023	Cardiac	-0.301874
47	COPD	2023	Renal	-0.385694
47	COPD	2023	Pulmonary	-0.319114
47	COPD	2024	Cardiac	-0.242594
47	COPD	2024	Renal	-0.802311
47	COPD	2024	Pulmonary	-0.529267
47	COPD	2025	Cardiac	-0.398273
47	COPD	2025	Renal	-0.583811
47	COPD	2025	Pulmonary	-0.547714
48	COPD	2023	Cardiac	0.210083
48	COPD	2023	Renal	-0.444434
48	COPD	2023	Pulmonary	-0.0366947
48	COPD	2024	Cardiac	0.240058
48	COPD	2024	Renal	-0.32775
48	COPD	2024	Pulmonary	0.00381356
48	COPD	2025	Cardiac	0.300526
48	COPD	2025	Renal	-0.348058
48	COPD	2025	Pulmonary	0.00541035
49	COPD	2023	Cardiac	-0.0259035
49	COPD	2023	Renal	0.141144
49	COPD	2023	Pulmonary	-0.253065
49	COPD	2024	Cardiac	-0.0349221
49	COPD	2024	Renal	1.11737
49	COPD	2024	Pulmonary	-0.150521
49	COPD	2025	Cardiac	0.140809
49	COPD	2025	Renal	1.11713
49	COPD	2025	Pulmonary	-0.0700529
50	COPD	2023	Cardiac	-0.293056
50	COPD	2023	Renal	-0.170719
50	COPD	2023	Pulmonary	0.45586
50	COPD	2024	Cardiac	-0.0432671
50	COPD	2024	Renal	-0.349676
50	COPD	2024	Pulmonary	0.327396
50	COPD	2025	Cardiac	-0.0779068
50	COPD	2025	Renal	-0.366184
50	COPD	2025	Pulmonary	0.302801
51	COPD	2023	Cardiac	0.0962336
51	COPD	2023	Renal	-0.500395
51	COPD	2023	Pulmonary	0.28036
51	COPD	2024	Cardiac	0.349635
51	COPD	2024	Renal	-0.582829
51	COPD	2024	Pulmonary	0.384245
51	COPD	2025	Cardiac	0.397181
51	COPD	2025	Renal	-0.568517
51	COPD	2025	Pulmonary	0.392972
52	COPD	2023	Cardiac	0.348795
52	COPD	2023	Renal	-0.474525
52	COPD	2023	Pulmonary	0.157809
52	COPD	2024	Cardiac	0.519491
52	COPD	2024	Renal	-1.3682
52	COPD	2024	Pulmonary	-0.290565
52	COPD	2025	Cardiac	0.536985
52	COPD	2025	Renal	-1.35804
52	COPD	2025	Pulmonary	-0.18643
54	ILD-SSD	2023	Cardiac	0.381021
54	ILD-SSD	2023	Renal	0.0512052
54	ILD-SSD	2023	Pulmonary	-0.331518
54	ILD-SSD	2024	Cardiac	0.467072
54	ILD-SSD	2024	Renal	-0.31721
54	ILD-SSD	2024	Pulmonary	-0.36764
54	ILD-SSD	2025	Cardiac	0.587048
54	ILD-SSD	2025	Renal	-0.404123
54	ILD-SSD	2025	Pulmonary	-0.39667
55	COPD	2023	Cardiac	0.108491
55	COPD	2023	Renal	-0.160203
55	COPD	2023	Pulmonary	-0.218226
55	COPD	2024	Cardiac	-0.745312
55	COPD	2024	Renal	0.483876
55	COPD	2024	Pulmonary	-0.149903
55	COPD	2025	Cardiac	-0.477858
55	COPD	2025	Renal	0.505979
55	COPD	2025	Pulmonary	-0.201735
58	COPD	2023	Cardiac	-0.018144
58	COPD	2023	Renal	-0.0113218
58	COPD	2023	Pulmonary	0.271107
58	COPD	2024	Cardiac	-0.31204
58	COPD	2024	Renal	0.138293
58	COPD	2024	Pulmonary	0.45729
58	COPD	2025	Cardiac	0.122519
58	COPD	2025	Renal	0.271069
58	COPD	2025	Pulmonary	0.496571
59	COPD	2023	Cardiac	-0.225275
59	COPD	2023	Renal	-0.256796
59	COPD	2023	Pulmonary	0.211484
59	COPD	2024	Cardiac	-0.170294
59	COPD	2024	Renal	0.076492
59	COPD	2024	Pulmonary	0.193213
59	COPD	2025	Cardiac	-0.0402242
59	COPD	2025	Renal	0.152272
59	COPD	2025	Pulmonary	0.264369
61	COPD	2023	Cardiac	-0.235118
61	COPD	2023	Renal	-0.489395
61	COPD	2023	Pulmonary	-0.0449627
61	COPD	2024	Cardiac	0.246896
61	COPD	2024	Renal	0.267864
61	COPD	2024	Pulmonary	-0.0868278
61	COPD	2025	Cardiac	0.108125
61	COPD	2025	Renal	0.250091
61	COPD	2025	Pulmonary	-0.0600074
62	COPD	2023	Cardiac	-0.255949
62	COPD	2023	Renal	-0.350005
62	COPD	2023	Pulmonary	-0.214009
62	COPD	2024	Cardiac	-0.39617
62	COPD	2024	Renal	0.17856
62	COPD	2024	Pulmonary	0.150945
62	COPD	2025	Cardiac	-0.280748
62	COPD	2025	Renal	0.322665
62	COPD	2025	Pulmonary	0.180175
63	COPD	2023	Cardiac	0.188058
63	COPD	2023	Renal	-0.171651
63	COPD	2023	Pulmonary	0.175759
63	COPD	2024	Cardiac	0.707201
63	COPD	2024	Renal	-0.025741
63	COPD	2024	Pulmonary	0.201886
63	COPD	2025	Cardiac	0.642588
63	COPD	2025	Renal	0.0226192
63	COPD	2025	Pulmonary	0.249336
64	COPD	2023	Cardiac	-0.267863
64	COPD	2023	Renal	-0.337041
64	COPD	2023	Pulmonary	0.201627
64	COPD	2024	Cardiac	-0.316943
64	COPD	2024	Renal	0.860089
64	COPD	2024	Pulmonary	0.313275
64	COPD	2025	Cardiac	-0.103781
64	COPD	2025	Renal	0.774497
64	COPD	2025	Pulmonary	0.308451
65	ILD-SSD	2023	Cardiac	-0.00799742
65	ILD-SSD	2023	Renal	-0.0651669
65	ILD-SSD	2023	Pulmonary	-0.224552
65	ILD-SSD	2024	Cardiac	0.0297925
65	ILD-SSD	2024	Renal	-0.314532
65	ILD-SSD	2024	Pulmonary	-0.277501
65	ILD-SSD	2025	Cardiac	-0.072053
65	ILD-SSD	2025	Renal	-0.346411
65	ILD-SSD	2025	Pulmonary	-0.337431
66	ILD-SSD	2023	Cardiac	0.140837
66	ILD-SSD	2023	Renal	-0.323551
66	ILD-SSD	2023	Pulmonary	-0.0668297
66	ILD-SSD	2024	Cardiac	-0.132297
66	ILD-SSD	2024	Renal	0.340239
66	ILD-SSD	2024	Pulmonary	-0.166176
66	ILD-SSD	2025	Cardiac	-0.163696
66	ILD-SSD	2025	Renal	0.188859
66	ILD-SSD	2025	Pulmonary	-0.206309
67	COPD	2023	Cardiac	-0.0926345
67	COPD	2023	Renal	-0.16149
67	COPD	2023	Pulmonary	-0.767501
67	COPD	2024	Cardiac	-0.506246
67	COPD	2024	Renal	0.311123
67	COPD	2024	Pulmonary	-0.512224
67	COPD	2025	Cardiac	0.426641
67	COPD	2025	Renal	0.34752
67	COPD	2025	Pulmonary	-0.559902
68	ILD-SSD	2023	Cardiac	-0.0794707
68	ILD-SSD	2023	Renal	-0.00943513
68	ILD-SSD	2023	Pulmonary	0.216877
68	ILD-SSD	2024	Cardiac	-0.23716
68	ILD-SSD	2024	Renal	0.0477233
68	ILD-SSD	2024	Pulmonary	0.215883
68	ILD-SSD	2025	Cardiac	-0.16204
68	ILD-SSD	2025	Renal	-0.0470205
68	ILD-SSD	2025	Pulmonary	0.28304
69	COPD	2023	Cardiac	-0.17884
69	COPD	2023	Renal	-0.324621
69	COPD	2023	Pulmonary	-0.395765
69	COPD	2024	Cardiac	-0.00459923
69	COPD	2024	Renal	-0.335862
69	COPD	2024	Pulmonary	-0.207604
69	COPD	2025	Cardiac	-0.208517
69	COPD	2025	Renal	-0.250469
69	COPD	2025	Pulmonary	-0.281105
71	COPD	2023	Cardiac	0.162477
71	COPD	2023	Renal	-0.720217
71	COPD	2023	Pulmonary	0.805362
71	COPD	2024	Cardiac	0.143236
71	COPD	2024	Renal	-0.359196
71	COPD	2024	Pulmonary	0.251464
71	COPD	2025	Cardiac	-0.12609
71	COPD	2025	Renal	-0.428314
71	COPD	2025	Pulmonary	0.18811
73	COPD	2023	Cardiac	-0.17454
73	COPD	2023	Renal	0.177705
73	COPD	2023	Pulmonary	-0.106233
73	COPD	2024	Cardiac	-0.338262
73	COPD	2024	Renal	0.309161
73	COPD	2024	Pulmonary	0.107426
73	COPD	2025	Cardiac	-0.319993
73	COPD	2025	Renal	0.200046
73	COPD	2025	Pulmonary	0.150063
74	COPD	2023	Cardiac	0.323604
74	COPD	2023	Renal	-0.156052
74	COPD	2023	Pulmonary	-0.30218
74	COPD	2024	Cardiac	-0.171498
74	COPD	2024	Renal	0.0219021
74	COPD	2024	Pulmonary	-0.224426
74	COPD	2025	Cardiac	-0.0887012
74	COPD	2025	Renal	0.026523
74	COPD	2025	Pulmonary	-0.245579
76	COPD	2023	Cardiac	-0.80443
76	COPD	2023	Renal	-0.335331
76	COPD	2023	Pulmonary	-0.59668
76	COPD	2024	Cardiac	-0.99389
76	COPD	2024	Renal	-0.269247
76	COPD	2024	Pulmonary	-0.586826
76	COPD	2025	Cardiac	-0.898689
76	COPD	2025	Renal	-0.31174
76	COPD	2025	Pulmonary	-0.551477
77	COPD	2023	Cardiac	0.363649
77	COPD	2023	Renal	-0.468259
77	COPD	2023	Pulmonary	-0.061867
77	COPD	2024	Cardiac	0.186179
77	COPD	2024	Renal	0.456951
77	COPD	2024	Pulmonary	-0.128897
77	COPD	2025	Cardiac	0.209424
77	COPD	2025	Renal	0.459204
77	COPD	2025	Pulmonary	-0.130275
78	COPD	2023	Cardiac	-0.560883
78	COPD	2023	Renal	0.298417
78	COPD	2023	Pulmonary	0.0288544
78	COPD	2024	Cardiac	-0.30897
78	COPD	2024	Renal	0.616964
78	COPD	2024	Pulmonary	0.078703
78	COPD	2025	Cardiac	-0.382497
78	COPD	2025	Renal	0.608392
78	COPD	2025	Pulmonary	0.0572917
79	ILD-SSD	2023	Cardiac	0.230817
79	ILD-SSD	2023	Renal	0.112643
79	ILD-SSD	2023	Pulmonary	-0.137714
79	ILD-SSD	2024	Cardiac	-0.0186793
79	ILD-SSD	2024	Renal	-0.326647
79	ILD-SSD	2024	Pulmonary	-0.315763
79	ILD-SSD	2025	Cardiac	0.160054
79	ILD-SSD	2025	Renal	-0.40529
79	ILD-SSD	2025	Pulmonary	-0.371785
80	COPD	2023	Cardiac	-0.65897
80	COPD	2023	Renal	0.673349
80	COPD	2023	Pulmonary	-0.426715
80	COPD	2024	Cardiac	-1.14058
80	COPD	2024	Renal	-0.309131
80	COPD	2024	Pulmonary	-0.414352
80	COPD	2025	Cardiac	-0.542897
80	COPD	2025	Renal	-0.268477
80	COPD	2025	Pulmonary	-0.45918
81	COPD	2023	Cardiac	0.0438234
81	COPD	2023	Renal	-0.403885
81	COPD	2023	Pulmonary	-0.590786
81	COPD	2024	Cardiac	-0.0397362
81	COPD	2024	Renal	0.0765771
81	COPD	2024	Pulmonary	-0.538618
81	COPD	2025	Cardiac	0.465965
81	COPD	2025	Renal	0.154729
81	COPD	2025	Pulmonary	-0.603161
82	COPD	2023	Cardiac	0.409342
82	COPD	2023	Renal	-0.371496
82	COPD	2023	Pulmonary	-0.268035
82	COPD	2024	Cardiac	0.35559
82	COPD	2024	Renal	-0.117254
82	COPD	2024	Pulmonary	0.0762838
82	COPD	2025	Cardiac	0.122609
82	COPD	2025	Renal	-0.129527
82	COPD	2025	Pulmonary	0.0321494
83	COPD	2023	Cardiac	-0.206187
83	COPD	2023	Renal	-0.0583442
83	COPD	2023	Pulmonary	-0.782596
83	COPD	2024	Cardiac	-0.264538
83	COPD	2024	Renal	0.561927
83	COPD	2024	Pulmonary	-0.660208
83	COPD	2025	Cardiac	-0.406871
83	COPD	2025	Renal	0.562748
83	COPD	2025	Pulmonary	-0.681094
84	COPD	2023	Cardiac	-0.581836
84	COPD	2023	Renal	-0.588577
84	COPD	2023	Pulmonary	-0.344852
84	COPD	2024	Cardiac	-0.230847
84	COPD	2024	Renal	-0.528797
84	COPD	2024	Pulmonary	-0.106546
84	COPD	2025	Cardiac	-0.192717
84	COPD	2025	Renal	-0.577335
84	COPD	2025	Pulmonary	-0.138468
85	COPD	2023	Cardiac	-0.0757696
85	COPD	2023	Renal	-0.534795
85	COPD	2023	Pulmonary	0.02321
85	COPD	2024	Cardiac	-0.310321
85	COPD	2024	Renal	-0.419563
85	COPD	2024	Pulmonary	-0.0701805
85	COPD	2025	Cardiac	-0.240094
85	COPD	2025	Renal	-0.287969
85	COPD	2025	Pulmonary	-0.0745959
86	COPD	2023	Cardiac	0.21851
86	COPD	2023	Renal	-0.516477
86	COPD	2023	Pulmonary	0.414563
86	COPD	2024	Cardiac	-0.0827277
86	COPD	2024	Renal	-0.336908
86	COPD	2024	Pulmonary	0.24317
86	COPD	2025	Cardiac	-0.0846219
86	COPD	2025	Renal	-0.242238
86	COPD	2025	Pulmonary	0.258746
87	ILD-SSD	2023	Cardiac	-0.171439
87	ILD-SSD	2023	Renal	0.462211
87	ILD-SSD	2023	Pulmonary	-0.176536
87	ILD-SSD	2024	Cardiac	0.0550037
87	ILD-SSD	2024	Renal	0.397339
87	ILD-SSD	2024	Pulmonary	-0.194622
87	ILD-SSD	2025	Cardiac	0.143777
87	ILD-SSD	2025	Renal	0.390793
87	ILD-SSD	2025	Pulmonary	-0.239795
88	COPD	2023	Cardiac	-0.184612
88	COPD	2023	Renal	0.0644741
88	COPD	2023	Pulmonary	-0.120937
88	COPD	2024	Cardiac	0.549147
88	COPD	2024	Renal	0.0651683
88	COPD	2024	Pulmonary	-0.212425
88	COPD	2025	Cardiac	0.335368
88	COPD	2025	Renal	0.0244215
88	COPD	2025	Pulmonary	-0.229715
89	COPD	2023	Cardiac	-0.399359
89	COPD	2023	Renal	-0.50576
89	COPD	2023	Pulmonary	0.375889
89	COPD	2024	Cardiac	0.0354658
89	COPD	2024	Renal	0.0983028
89	COPD	2024	Pulmonary	0.331046
89	COPD	2025	Cardiac	-0.118944
89	COPD	2025	Renal	0.143077
89	COPD	2025	Pulmonary	0.262492
91	ILD-SSD	2023	Cardiac	0.696726
91	ILD-SSD	2023	Renal	0.116326
91	ILD-SSD	2023	Pulmonary	0.918167
91	ILD-SSD	2024	Cardiac	1.70335
91	ILD-SSD	2024	Renal	-0.842288
91	ILD-SSD	2024	Pulmonary	1.05934
91	ILD-SSD	2025	Cardiac	1.30205
91	ILD-SSD	2025	Renal	-0.75935
91	ILD-SSD	2025	Pulmonary	0.997787
92	COPD	2023	Cardiac	-0.0255263
92	COPD	2023	Renal	0.23014
92	COPD	2023	Pulmonary	0.317964
92	COPD	2024	Cardiac	0.233231
92	COPD	2024	Renal	0.549317
92	COPD	2024	Pulmonary	0.149102
92	COPD	2025	Cardiac	0.271861
92	COPD	2025	Renal	0.57533
92	COPD	2025	Pulmonary	0.198092
93	COPD	2023	Cardiac	0.750508
93	COPD	2023	Renal	-0.327159
93	COPD	2023	Pulmonary	-0.141517
93	COPD	2024	Cardiac	1.00432
93	COPD	2024	Renal	-0.0126924
93	COPD	2024	Pulmonary	0.0913271
93	COPD	2025	Cardiac	1.14205
93	COPD	2025	Renal	0.0842076
93	COPD	2025	Pulmonary	0.0872274
94	ILD-SSD	2023	Cardiac	-0.363013
94	ILD-SSD	2023	Renal	0.326377
94	ILD-SSD	2023	Pulmonary	-0.25795
94	ILD-SSD	2024	Cardiac	-0.108654
94	ILD-SSD	2024	Renal	0.31701
94	ILD-SSD	2024	Pulmonary	-0.197042
94	ILD-SSD	2025	Cardiac	-0.313973
94	ILD-SSD	2025	Renal	0.163288
94	ILD-SSD	2025	Pulmonary	-0.207602
95	COPD	2023	Cardiac	0.229604
95	COPD	2023	Renal	-0.360195
95	COPD	2023	Pulmonary	0.352753
95	COPD	2024	Cardiac	0.298637
95	COPD	2024	Renal	0.196365
95	COPD	2024	Pulmonary	0.282904
95	COPD	2025	Cardiac	0.38296
95	COPD	2025	Renal	0.383573
95	COPD	2025	Pulmonary	0.364828
97	COPD	2023	Cardiac	-0.196749
97	COPD	2023	Renal	-0.075012
97	COPD	2023	Pulmonary	-0.029284
97	COPD	2024	Cardiac	-0.102318
97	COPD	2024	Renal	-0.379274
97	COPD	2024	Pulmonary	0.213424
97	COPD	2025	Cardiac	-0.00602284
97	COPD	2025	Renal	-0.291752
97	COPD	2025	Pulmonary	0.221151
98	COPD	2023	Cardiac	-0.169368
98	COPD	2023	Renal	-0.235708
98	COPD	2023	Pulmonary	-0.0919649
98	COPD	2024	Cardiac	-0.23912
98	COPD	2024	Renal	-0.331244
98	COPD	2024	Pulmonary	-0.0379278
98	COPD	2025	Cardiac	-0.264199
98	COPD	2025	Renal	-0.131835
98	COPD	2025	Pulmonary	-0.0758965
99	COPD	2023	Cardiac	-0.105676
99	COPD	2023	Renal	-0.466712
99	COPD	2023	Pulmonary	-0.198023
99	COPD	2024	Cardiac	0.0773218
99	COPD	2024	Renal	0.280358
99	COPD	2024	Pulmonary	0.0254166
99	COPD	2025	Cardiac	0.0697158
99	COPD	2025	Renal	0.442427
99	COPD	2025	Pulmonary	0.071725
100	COPD	2023	Cardiac	-0.790766
100	COPD	2023	Renal	-0.22606
100	COPD	2023	Pulmonary	-0.455054
100	COPD	2024	Cardiac	0.134992
100	COPD	2024	Renal	0.248187
100	COPD	2024	Pulmonary	-0.516699
100	COPD	2025	Cardiac	-0.0998674
100	COPD	2025	Renal	0.368355
100	COPD	2025	Pulmonary	-0.400185
102	COPD	2023	Cardiac	-0.0331277
102	COPD	2023	Renal	-0.70067
102	COPD	2023	Pulmonary	0.490035
102	COPD	2024	Cardiac	0.858241
102	COPD	2024	Renal	0.256597
102	COPD	2024	Pulmonary	0.822232
102	COPD	2025	Cardiac	0.777172
102	COPD	2025	Renal	0.379925
102	COPD	2025	Pulmonary	0.78712
105	ILD-SSD	2023	Cardiac	0.503205
105	ILD-SSD	2023	Renal	-0.0231973
105	ILD-SSD	2023	Pulmonary	0.125697
105	ILD-SSD	2024	Cardiac	0.450224
105	ILD-SSD	2024	Renal	-0.327924
105	ILD-SSD	2024	Pulmonary	0.00648542
105	ILD-SSD	2025	Cardiac	0.521853
105	ILD-SSD	2025	Renal	0.0483082
105	ILD-SSD	2025	Pulmonary	0.143382
106	ILD-SSD	2023	Cardiac	0.0459001
106	ILD-SSD	2023	Renal	0.0796027
106	ILD-SSD	2023	Pulmonary	0.0469387
106	ILD-SSD	2024	Cardiac	0.135726
106	ILD-SSD	2024	Renal	-0.0474199
106	ILD-SSD	2024	Pulmonary	-0.059392
106	ILD-SSD	2025	Cardiac	-0.030096
106	ILD-SSD	2025	Renal	-0.247759
106	ILD-SSD	2025	Pulmonary	-0.0983962
107	ILD-SSD	2023	Cardiac	-0.449489
107	ILD-SSD	2023	Renal	-0.197843
107	ILD-SSD	2023	Pulmonary	0.103598
107	ILD-SSD	2024	Cardiac	-0.118876
107	ILD-SSD	2024	Renal	0.468197
107	ILD-SSD	2024	Pulmonary	0.231078
107	ILD-SSD	2025	Cardiac	-0.204733
107	ILD-SSD	2025	Renal	0.373745
107	ILD-SSD	2025	Pulmonary	0.186802
108	COPD	2023	Cardiac	0.291076
108	COPD	2023	Renal	0.0996473
108	COPD	2023	Pulmonary	0.0427432
108	COPD	2024	Cardiac	0.225295
108	COPD	2024	Renal	0.311936
108	COPD	2024	Pulmonary	0.351591
108	COPD	2025	Cardiac	-0.0552328
108	COPD	2025	Renal	0.369717
108	COPD	2025	Pulmonary	0.379153
109	ILD-SSD	2023	Cardiac	-0.298046
109	ILD-SSD	2023	Renal	-0.0221168
109	ILD-SSD	2023	Pulmonary	0.163621
109	ILD-SSD	2024	Cardiac	-0.162361
109	ILD-SSD	2024	Renal	-0.485534
109	ILD-SSD	2024	Pulmonary	0.151051
109	ILD-SSD	2025	Cardiac	-0.308493
109	ILD-SSD	2025	Renal	-0.45835
109	ILD-SSD	2025	Pulmonary	0.118646
111	ILD-SSD	2023	Cardiac	0.992681
111	ILD-SSD	2023	Renal	0.000132766
111	ILD-SSD	2023	Pulmonary	0.232502
111	ILD-SSD	2024	Cardiac	0.37593
111	ILD-SSD	2024	Renal	-1.1201
111	ILD-SSD	2024	Pulmonary	0.36035
111	ILD-SSD	2025	Cardiac	0.292666
111	ILD-SSD	2025	Renal	-1.1189
111	ILD-SSD	2025	Pulmonary	0.362192
113	ILD-SSD	2023	Cardiac	-0.529048
113	ILD-SSD	2023	Renal	0.364746
113	ILD-SSD	2023	Pulmonary	0.206861
113	ILD-SSD	2024	Cardiac	-0.338636
113	ILD-SSD	2024	Renal	0.192679
113	ILD-SSD	2024	Pulmonary	0.0661182
113	ILD-SSD	2025	Cardiac	-0.382955
113	ILD-SSD	2025	Renal	0.239851
113	ILD-SSD	2025	Pulmonary	0.142325
114	ILD-SSD	2023	Cardiac	-0.162855
114	ILD-SSD	2023	Renal	0.273677
114	ILD-SSD	2023	Pulmonary	-0.130729
114	ILD-SSD	2024	Cardiac	0.350807
114	ILD-SSD	2024	Renal	0.0441046
114	ILD-SSD	2024	Pulmonary	-0.129341
114	ILD-SSD	2025	Cardiac	0.315046
114	ILD-SSD	2025	Renal	0.00305023
114	ILD-SSD	2025	Pulmonary	-0.20921
115	ILD-SSD	2023	Cardiac	0.0362285
115	ILD-SSD	2023	Renal	0.254944
115	ILD-SSD	2023	Pulmonary	-0.281144
115	ILD-SSD	2024	Cardiac	-0.0648892
115	ILD-SSD	2024	Renal	0.338582
115	ILD-SSD	2024	Pulmonary	-0.346732
115	ILD-SSD	2025	Cardiac	-0.118085
115	ILD-SSD	2025	Renal	0.326993
115	ILD-SSD	2025	Pulmonary	-0.324527
116	COPD	2023	Cardiac	-0.093648
116	COPD	2023	Renal	-0.417548
116	COPD	2023	Pulmonary	0.0598203
116	COPD	2024	Cardiac	-0.179452
116	COPD	2024	Renal	0.089182
116	COPD	2024	Pulmonary	0.113864
116	COPD	2025	Cardiac	-0.177481
116	COPD	2025	Renal	0.108474
116	COPD	2025	Pulmonary	0.124749
117	COPD	2023	Cardiac	-0.332602
117	COPD	2023	Renal	0.178411
117	COPD	2023	Pulmonary	-0.208787
117	COPD	2024	Cardiac	-0.2041
117	COPD	2024	Renal	1.10341
117	COPD	2024	Pulmonary	-0.299856
117	COPD	2025	Cardiac	-0.104886
117	COPD	2025	Renal	1.11017
117	COPD	2025	Pulmonary	-0.300351
118	ILD-SSD	2023	Cardiac	-0.156188
118	ILD-SSD	2023	Renal	0.338728
118	ILD-SSD	2023	Pulmonary	0.0546504
118	ILD-SSD	2024	Cardiac	0.0541628
118	ILD-SSD	2024	Renal	0.523882
118	ILD-SSD	2024	Pulmonary	0.267784
118	ILD-SSD	2025	Cardiac	0.0578715
118	ILD-SSD	2025	Renal	0.396272
118	ILD-SSD	2025	Pulmonary	0.266907
119	ILD-SSD	2023	Cardiac	-0.314627
119	ILD-SSD	2023	Renal	0.576727
119	ILD-SSD	2023	Pulmonary	0.0224508
119	ILD-SSD	2024	Cardiac	-0.0760936
119	ILD-SSD	2024	Renal	0.581238
119	ILD-SSD	2024	Pulmonary	-0.0995268
119	ILD-SSD	2025	Cardiac	-0.186143
119	ILD-SSD	2025	Renal	0.519461
119	ILD-SSD	2025	Pulmonary	-0.110182
120	ILD-SSD	2023	Cardiac	0.580281
120	ILD-SSD	2023	Renal	0.323708
120	ILD-SSD	2023	Pulmonary	-0.356366
120	ILD-SSD	2024	Cardiac	0.127468
120	ILD-SSD	2024	Renal	0.0990419
120	ILD-SSD	2024	Pulmonary	-0.0598179
120	ILD-SSD	2025	Cardiac	0.162583
120	ILD-SSD	2025	Renal	0.0510261
120	ILD-SSD	2025	Pulmonary	-0.251039
122	COPD	2023	Cardiac	0.145697
122	COPD	2023	Renal	0.0307393
122	COPD	2023	Pulmonary	-0.152437
122	COPD	2024	Cardiac	-0.529278
122	COPD	2024	Renal	0.90623
122	COPD	2024	Pulmonary	0.0108928
122	COPD	2025	Cardiac	-0.174276
122	COPD	2025	Renal	0.962627
122	COPD	2025	Pulmonary	0.0662031
123	COPD	2023	Cardiac	0.617224
123	COPD	2023	Renal	-0.665788
123	COPD	2023	Pulmonary	0.0332231
123	COPD	2024	Cardiac	0.00710099
123	COPD	2024	Renal	0.201069
123	COPD	2024	Pulmonary	-0.043501
123	COPD	2025	Cardiac	-0.0268393
123	COPD	2025	Renal	0.48864
123	COPD	2025	Pulmonary	-0.0552186
124	COPD	2023	Cardiac	0.366952
124	COPD	2023	Renal	-0.42092
124	COPD	2023	Pulmonary	-0.341413
124	COPD	2024	Cardiac	0.773709
124	COPD	2024	Renal	0.167823
124	COPD	2024	Pulmonary	-0.49904
124	COPD	2025	Cardiac	0.76103
124	COPD	2025	Renal	0.268935
124	COPD	2025	Pulmonary	-0.524926
125	ILD-SSD	2023	Cardiac	0.150351
125	ILD-SSD	2023	Renal	0.326717
125	ILD-SSD	2023	Pulmonary	0.579344
125	ILD-SSD	2024	Cardiac	-0.691295
125	ILD-SSD	2024	Renal	0.557774
125	ILD-SSD	2024	Pulmonary	0.683885
125	ILD-SSD	2025	Cardiac	-0.533475
125	ILD-SSD	2025	Renal	0.630747
125	ILD-SSD	2025	Pulmonary	0.711462
126	ILD-SSD	2023	Cardiac	0.193194
126	ILD-SSD	2023	Renal	0.281348
126	ILD-SSD	2023	Pulmonary	0.278538
126	ILD-SSD	2024	Cardiac	0.125311
126	ILD-SSD	2024	Renal	0.290062
126	ILD-SSD	2024	Pulmonary	0.283004
126	ILD-SSD	2025	Cardiac	0.263729
126	ILD-SSD	2025	Renal	0.193017
126	ILD-SSD	2025	Pulmonary	0.201713
127	COPD	2023	Cardiac	0.157978
127	COPD	2023	Renal	0.0638561
127	COPD	2023	Pulmonary	-0.171691
127	COPD	2024	Cardiac	0.0698084
127	COPD	2024	Renal	0.387748
127	COPD	2024	Pulmonary	-0.14743
127	COPD	2025	Cardiac	0.00696037
127	COPD	2025	Renal	0.405008
127	COPD	2025	Pulmonary	-0.240155
128	ILD-SSD	2023	Cardiac	-0.559752
128	ILD-SSD	2023	Renal	0.26639
128	ILD-SSD	2023	Pulmonary	-0.182415
128	ILD-SSD	2024	Cardiac	0.155652
128	ILD-SSD	2024	Renal	0.372374
128	ILD-SSD	2024	Pulmonary	-0.141613
128	ILD-SSD	2025	Cardiac	-0.0297253
128	ILD-SSD	2025	Renal	0.21522
128	ILD-SSD	2025	Pulmonary	-0.153356
130	ILD-SSD	2023	Cardiac	-0.0721571
130	ILD-SSD	2023	Renal	0.350573
130	ILD-SSD	2023	Pulmonary	-0.37664
130	ILD-SSD	2024	Cardiac	0.286051
130	ILD-SSD	2024	Renal	-0.197474
130	ILD-SSD	2024	Pulmonary	-0.391065
130	ILD-SSD	2025	Cardiac	0.193623
130	ILD-SSD	2025	Renal	-0.369989
130	ILD-SSD	2025	Pulmonary	-0.355643
131	ILD-SSD	2023	Cardiac	-0.126657
131	ILD-SSD	2023	Renal	0.386462
131	ILD-SSD	2023	Pulmonary	-0.257257
131	ILD-SSD	2024	Cardiac	-0.215082
131	ILD-SSD	2024	Renal	0.674074
131	ILD-SSD	2024	Pulmonary	-0.330759
131	ILD-SSD	2025	Cardiac	-0.10982
131	ILD-SSD	2025	Renal	0.935645
131	ILD-SSD	2025	Pulmonary	-0.316466
132	COPD	2023	Cardiac	-0.139796
132	COPD	2023	Renal	-0.382032
132	COPD	2023	Pulmonary	0.715536
132	COPD	2024	Cardiac	-0.339147
132	COPD	2024	Renal	-0.498575
132	COPD	2024	Pulmonary	0.304028
132	COPD	2025	Cardiac	0.0250185
132	COPD	2025	Renal	-0.395211
132	COPD	2025	Pulmonary	0.294337
133	ILD-SSD	2023	Cardiac	0.282408
133	ILD-SSD	2023	Renal	0.575625
133	ILD-SSD	2023	Pulmonary	-0.228103
133	ILD-SSD	2024	Cardiac	-0.055995
133	ILD-SSD	2024	Renal	-0.226093
133	ILD-SSD	2024	Pulmonary	-0.456799
133	ILD-SSD	2025	Cardiac	0.0737889
133	ILD-SSD	2025	Renal	-0.338889
133	ILD-SSD	2025	Pulmonary	-0.435531
134	ILD-SSD	2023	Cardiac	-0.251322
134	ILD-SSD	2023	Renal	-1.27212
134	ILD-SSD	2023	Pulmonary	-0.0615697
134	ILD-SSD	2024	Cardiac	-0.0843637
134	ILD-SSD	2024	Renal	-0.257828
134	ILD-SSD	2024	Pulmonary	-0.183658
134	ILD-SSD	2025	Cardiac	-0.246151
134	ILD-SSD	2025	Renal	-0.295064
134	ILD-SSD	2025	Pulmonary	-0.138073
135	ILD-SSD	2023	Cardiac	0.258812
135	ILD-SSD	2023	Renal	0.156869
135	ILD-SSD	2023	Pulmonary	0.19647
135	ILD-SSD	2024	Cardiac	0.355171
135	ILD-SSD	2024	Renal	-0.593214
135	ILD-SSD	2024	Pulmonary	0.01791
135	ILD-SSD	2025	Cardiac	0.151001
135	ILD-SSD	2025	Renal	-0.640468
135	ILD-SSD	2025	Pulmonary	-0.0655149
136	ILD-SSD	2023	Cardiac	0.906133
136	ILD-SSD	2023	Renal	2.10081
136	ILD-SSD	2023	Pulmonary	0.407777
136	ILD-SSD	2024	Cardiac	0.279569
136	ILD-SSD	2024	Renal	1.18113
136	ILD-SSD	2024	Pulmonary	0.340627
136	ILD-SSD	2025	Cardiac	0.0563287
136	ILD-SSD	2025	Renal	1.01037
136	ILD-SSD	2025	Pulmonary	0.392929
137	ILD-SSD	2023	Cardiac	-0.0568752
137	ILD-SSD	2023	Renal	-0.768609
137	ILD-SSD	2023	Pulmonary	-0.0978848
137	ILD-SSD	2024	Cardiac	0.296888
137	ILD-SSD	2024	Renal	-0.752858
137	ILD-SSD	2024	Pulmonary	0.0942752
137	ILD-SSD	2025	Cardiac	0.0768817
137	ILD-SSD	2025	Renal	-0.799533
137	ILD-SSD	2025	Pulmonary	0.10522
139	ILD-SSD	2023	Cardiac	-0.58045
139	ILD-SSD	2023	Renal	-0.397978
139	ILD-SSD	2023	Pulmonary	0.363806
139	ILD-SSD	2024	Cardiac	-0.310287
139	ILD-SSD	2024	Renal	-0.51115
139	ILD-SSD	2024	Pulmonary	0.177566
139	ILD-SSD	2025	Cardiac	-0.415481
139	ILD-SSD	2025	Renal	-0.638493
139	ILD-SSD	2025	Pulmonary	0.155961
140	ILD-SSD	2023	Cardiac	-0.129274
140	ILD-SSD	2023	Renal	1.69754
140	ILD-SSD	2023	Pulmonary	-0.384032
140	ILD-SSD	2024	Cardiac	-0.161676
140	ILD-SSD	2024	Renal	0.0736426
140	ILD-SSD	2024	Pulmonary	-0.428528
140	ILD-SSD	2025	Cardiac	-0.123575
140	ILD-SSD	2025	Renal	0.0572367
140	ILD-SSD	2025	Pulmonary	-0.468792
142	COPD	2023	Cardiac	0.11047
142	COPD	2023	Renal	-0.119936
142	COPD	2023	Pulmonary	-0.109251
142	COPD	2024	Cardiac	0.326579
142	COPD	2024	Renal	-0.258925
142	COPD	2024	Pulmonary	-0.120828
142	COPD	2025	Cardiac	0.354125
142	COPD	2025	Renal	-0.228778
142	COPD	2025	Pulmonary	-0.0644022
143	ILD-SSD	2023	Cardiac	0.531017
143	ILD-SSD	2023	Renal	3.12726
143	ILD-SSD	2023	Pulmonary	0.884686
143	ILD-SSD	2024	Cardiac	-0.240139
143	ILD-SSD	2024	Renal	1.46806
143	ILD-SSD	2024	Pulmonary	1.04183
143	ILD-SSD	2025	Cardiac	-0.328548
143	ILD-SSD	2025	Renal	1.37861
143	ILD-SSD	2025	Pulmonary	0.885458
144	ILD-SSD	2023	Cardiac	-0.0571843
144	ILD-SSD	2023	Renal	0.597332
144	ILD-SSD	2023	Pulmonary	0.673218
144	ILD-SSD	2024	Cardiac	0.113784
144	ILD-SSD	2024	Renal	0.937101
144	ILD-SSD	2024	Pulmonary	0.364894
144	ILD-SSD	2025	Cardiac	0.034973
144	ILD-SSD	2025	Renal	1.13826
144	ILD-SSD	2025	Pulmonary	0.366048
145	ILD-SSD	2023	Cardiac	-0.306985
145	ILD-SSD	2023	Renal	0.441986
145	ILD-SSD	2023	Pulmonary	-0.0911118
145	ILD-SSD	2024	Cardiac	-0.283193
145	ILD-SSD	2024	Renal	-1.26312
145	ILD-SSD	2024	Pulmonary	-0.0955559
145	ILD-SSD	2025	Cardiac	-0.261916
145	ILD-SSD	2025	Renal	-1.38778
145	ILD-SSD	2025	Pulmonary	-0.102627
147	ILD-SSD	2023	Cardiac	0.296817
147	ILD-SSD	2023	Renal	2.07589
147	ILD-SSD	2023	Pulmonary	-0.253999
147	ILD-SSD	2024	Cardiac	0.0251503
147	ILD-SSD	2024	Renal	0.856581
147	ILD-SSD	2024	Pulmonary	-0.22627
147	ILD-SSD	2025	Cardiac	0.0852164
147	ILD-SSD	2025	Renal	0.764672
147	ILD-SSD	2025	Pulmonary	-0.163239
148	ILD-SSD	2023	Cardiac	0.214497
148	ILD-SSD	2023	Renal	0.441252
148	ILD-SSD	2023	Pulmonary	-0.212756
148	ILD-SSD	2024	Cardiac	0.1589
148	ILD-SSD	2024	Renal	-0.181008
148	ILD-SSD	2024	Pulmonary	-0.368377
148	ILD-SSD	2025	Cardiac	0.230535
148	ILD-SSD	2025	Renal	-0.331804
148	ILD-SSD	2025	Pulmonary	-0.369733
149	ILD-SSD	2023	Cardiac	-0.585715
149	ILD-SSD	2023	Renal	0.316532
149	ILD-SSD	2023	Pulmonary	1.33575
149	ILD-SSD	2024	Cardiac	0.0732015
149	ILD-SSD	2024	Renal	1.82764
149	ILD-SSD	2024	Pulmonary	1.19327
149	ILD-SSD	2025	Cardiac	-0.0066126
149	ILD-SSD	2025	Renal	1.80447
149	ILD-SSD	2025	Pulmonary	1.19041

## Sheet: subprofile_by_year
ILD-SSD n	ILD-SSD median [Q1–Q3]	COPD n	COPD median [Q1–Q3]	Cliff's delta (ILD vs COPD)	Effect size (rank-biserial r)	MWU p	Median diff (ILD-SSD - COPD)	Bio diff bucket	profile	subprofile	year	q (FDR-BH)
59	-0.173 [-0.475–0.32]	62	-0.148 [-0.41–0.493]	-0.0552214	-0.0552214	0.602261	-0.0241496		Cardiac	C1	2023	0.671909
59	-0.227 [-0.526–0.247]	62	-0.123 [-0.529–0.358]	-0.0705303	-0.0705303	0.505196	-0.104398		Cardiac	C1	2024	0.604697
59	-0.326 [-0.616–0.189]	62	-0.1 [-0.407–0.455]	-0.214325	-0.214325	0.0423449	-0.225741	small	Cardiac	C1	2025	0.0899828
59	0.356 [-0.336–0.702]	62	-0.163 [-0.855–0.529]	0.27556	0.27556	0.00885853	0.519277	medium	Cardiac	C2	2023	0.0237782
59	0.254 [-0.405–0.818]	62	-0.123 [-0.829–0.63]	0.199836	0.199836	0.0576793	0.376444	small	Cardiac	C2	2024	0.10895
59	0.519 [-0.866–0.98]	62	0.057 [-0.808–0.519]	0.146528	0.146528	0.163083	0.461493	small	Cardiac	C2	2025	0.252037
59	-0.217 [-0.471–0.497]	62	-0.406 [-0.513–-0.131]	0.237288	0.237288	0.0245822	0.188443		Cardiac	C3	2023	0.0564381
59	-0.122 [-0.357–0.146]	62	-0.286 [-0.457–-0.028]	0.253144	0.253144	0.0164721	0.164204		Cardiac	C3	2024	0.0420038
59	-0.058 [-0.281–0.167]	62	-0.278 [-0.479–-0.04]	0.283215	0.283215	0.00728592	0.220298	small	Cardiac	C3	2025	0.0232239
57	-0.037 [-0.287–0.403]	62	0.02 [-0.35–0.511]	-0.0512168	-0.0512168	0.632114	-0.0569168		Cardiac	C4	2023	0.685911
59	0.137 [-0.335–0.412]	62	0.1 [-0.366–0.568]	-0.0188628	-0.0188628	0.860052	0.0366515		Cardiac	C4	2024	0.860052
59	-0.047 [-0.34–0.401]	62	0.066 [-0.333–0.571]	-0.0606889	-0.0606889	0.566648	-0.113351		Cardiac	C4	2025	0.656796
59	-0.136 [-0.442–0.187]	62	-0.073 [-0.327–0.414]	-0.182613	-0.182613	0.0837452	-0.0634153		Renal	N1	2023	0.147276
59	-0.154 [-0.531–0.338]	62	-0.018 [-0.249–0.448]	-0.166211	-0.166211	0.115535	-0.136099		Renal	N1	2024	0.190074
59	-0.174 [-0.571–0.382]	62	-0.037 [-0.251–0.472]	-0.197922	-0.197922	0.0608546	-0.136546		Renal	N1	2025	0.110842
59	0.513 [0.513–0.513]	62	-0.589 [-0.589–-0.589]	0.898305	0.898305	9.8319e-22	1.10203	large	Renal	N2	2023	5.01427e-20
50	0.141 [-0.317–0.859]	52	-0.17 [-0.578–0.244]	0.22	0.22	0.0558442	0.311086	small	Renal	N2	2024	0.10895
50	0.036 [-0.425–0.761]	52	-0.07 [-0.48–0.351]	0.0596154	0.0596154	0.606035	0.105893		Renal	N2	2025	0.671909
59	-0.24 [-0.76–0.395]	60	0.45 [-0.549–0.805]	-0.279661	-0.279661	0.00858285	-0.689949	medium	Pulmonary	R1	2023	0.0237782
59	-0.308 [-0.742–0.3]	55	0.529 [-0.255–1.07]	-0.407088	-0.407088	0.00018209	-0.836406	medium	Pulmonary	R1	2024	0.000714353
59	-0.38 [-0.75–0.33]	54	0.494 [-0.342–1.102]	-0.389831	-0.389831	0.000361612	-0.874136	medium	Pulmonary	R1	2025	0.0013173
59	0.836 [0.527–1.125]	62	-0.748 [-1.174–-0.364]	0.921268	0.921268	2.43756e-18	1.58367	large	Pulmonary	R10	2023	4.14385e-17
59	0.806 [0.542–1.122]	62	-0.895 [-1.135–-0.326]	0.922362	0.922362	2.22375e-18	1.70137	large	Pulmonary	R10	2024	4.14385e-17
59	0.806 [0.593–1.14]	62	-0.849 [-1.11–-0.285]	0.912247	0.912247	5.17541e-18	1.65532	large	Pulmonary	R10	2025	6.59864e-17
59	0.198 [-0.155–0.823]	62	-0.425 [-0.764–0.094]	0.548387	0.548387	2.00965e-07	0.62359	medium	Pulmonary	R11	2023	1.46418e-06
59	0.283 [-0.172–0.792]	62	-0.449 [-0.674–-0.019]	0.57135	0.57135	6.08679e-08	0.732503	medium	Pulmonary	R11	2024	6.20853e-07
59	0.295 [-0.144–0.997]	62	-0.408 [-0.711–-0.026]	0.563149	0.563149	9.37444e-08	0.702888	medium	Pulmonary	R11	2025	7.96827e-07
59	-0.199 [-0.606–0.177]	60	-0.078 [-0.575–0.42]	-0.070339	-0.070339	0.509842	-0.12124		Pulmonary	R2	2023	0.604697
59	-0.379 [-0.634–0.256]	60	-0.051 [-0.699–0.515]	-0.0805085	-0.0805085	0.450399	-0.328203	small	Pulmonary	R2	2024	0.560253
59	-0.355 [-0.761–0.247]	60	-0.018 [-0.691–0.579]	-0.0816384	-0.0816384	0.44403	-0.337571	small	Pulmonary	R2	2025	0.560253
59	-0.277 [-0.642–0.54]	60	-0.015 [-0.865–0.923]	-0.0418079	-0.0418079	0.696003	-0.262757	small	Pulmonary	R3	2023	0.739503
59	-0.28 [-0.687–0.361]	60	-0.002 [-0.878–0.805]	-0.0957627	-0.0957627	0.369031	-0.277433	small	Pulmonary	R3	2024	0.482579
59	-0.283 [-0.588–0.401]	60	-0.039 [-0.686–0.648]	-0.0966102	-0.0966102	0.364798	-0.244098	small	Pulmonary	R3	2025	0.482579
59	-0.001 [-0.5–0.902]	60	0.13 [-0.934–0.671]	0.099435	0.099435	0.350667	-0.130748		Pulmonary	R4	2023	0.482579
59	0.132 [-0.419–0.649]	60	0.222 [-0.986–0.699]	0.0305085	0.0305085	0.776126	-0.0898846		Pulmonary	R4	2024	0.807805
59	0 [-0.383–0.654]	60	0.169 [-0.856–0.722]	0.0282486	0.0282486	0.792437	-0.169075		Pulmonary	R4	2025	0.808286
59	-0.358 [-0.751–0.275]	60	-0.112 [-0.522–0.662]	-0.172881	-0.172881	0.104353	-0.245275	small	Pulmonary	R5	2023	0.177401
59	-0.398 [-0.775–0.221]	60	-0.275 [-0.615–0.66]	-0.152825	-0.152825	0.151235	-0.122707		Pulmonary	R5	2024	0.24103
59	-0.432 [-0.75–0.235]	60	-0.295 [-0.594–0.653]	-0.119492	-0.119492	0.261982	-0.13652		Pulmonary	R5	2025	0.371142
58	0.125 [-0.287–1.023]	62	-0.1 [-1.073–0.723]	0.208565	0.208565	0.0488536	0.224509	small	Pulmonary	R6	2023	0.0996613
58	0.102 [-0.293–1.07]	62	0.03 [-1.046–0.639]	0.143215	0.143215	0.176343	0.0717048		Pulmonary	R6	2024	0.264515
58	0.082 [-0.297–1.106]	62	0.006 [-1.055–0.613]	0.127642	0.127642	0.228257	0.0758331		Pulmonary	R6	2025	0.332603
59	-0.757 [-0.943–0.013]	62	0.14 [-0.151–0.851]	-0.460087	-0.460087	1.27401e-05	-0.897136	medium	Pulmonary	R7	2023	6.49745e-05
59	-0.772 [-0.983–-0.196]	62	0.211 [-0.4–0.801]	-0.518589	-0.518589	8.50706e-07	-0.983073	medium	Pulmonary	R7	2024	5.42325e-06
59	-0.675 [-0.85–-0.047]	62	0.259 [-0.383–0.989]	-0.486331	-0.486331	3.78173e-06	-0.934061	medium	Pulmonary	R7	2025	2.14298e-05
59	-0.21 [-0.738–0.386]	62	0.294 [-0.394–0.891]	-0.24795	-0.24795	0.0187501	-0.504616	medium	Pulmonary	R8	2023	0.0455359
59	-0.392 [-0.976–0.427]	62	0.252 [-0.567–1.012]	-0.277201	-0.277201	0.00853317	-0.643087	medium	Pulmonary	R8	2024	0.0237782
59	-0.268 [-0.91–0.434]	62	0.258 [-0.501–0.989]	-0.297977	-0.297977	0.0046663	-0.525901	medium	Pulmonary	R8	2025	0.0158654
59	-0.338 [-0.844–0.52]	62	0.216 [-0.338–0.566]	-0.235648	-0.235648	0.0254525	-0.554201	medium	Pulmonary	R9	2023	0.0564381
59	-0.472 [-1.147–0.24]	62	0.153 [-0.123–0.657]	-0.449699	-0.449699	1.96622e-05	-0.624351	medium	Pulmonary	R9	2024	9.11612e-05
59	-0.469 [-1.09–0.278]	62	0.2 [-0.217–0.704]	-0.423182	-0.423182	5.95656e-05	-0.669032	medium	Pulmonary	R9	2025	0.000253154

## Sheet: subprofile_all_years
ILD-SSD n	ILD-SSD median [Q1–Q3]	COPD n	COPD median [Q1–Q3]	Cliff's delta (ILD vs COPD)	Effect size (rank-biserial r)	MWU p	Median diff (ILD-SSD - COPD)	Bio diff bucket	profile	subprofile	q (FDR-BH)
177	-0.261 [-0.539–0.27]	186	-0.132 [-0.466–0.447]	-0.118401	-0.118401	0.0511959	-0.129365		Cardiac	C1	0.0669485
177	0.356 [-0.404–0.818]	186	-0.123 [-0.855–0.529]	0.203724	0.203724	0.000788956	0.479087	small	Cardiac	C2	0.00149025
177	-0.089 [-0.396–0.332]	186	-0.316 [-0.478–-0.058]	0.252354	0.252354	3.23387e-05	0.226838	small	Cardiac	C3	6.87197e-05
175	0.022 [-0.327–0.405]	186	0.066 [-0.354–0.569]	-0.0407373	-0.0407373	0.50377	-0.043813		Cardiac	C4	0.50377
177	-0.154 [-0.512–0.299]	186	-0.052 [-0.266–0.438]	-0.181034	-0.181034	0.00286805	-0.10181		Renal	N1	0.00487569
159	0.513 [-0.172–0.513]	166	-0.589 [-0.589–0.047]	0.449079	0.449079	1.96927e-12	1.10203	large	Renal	N2	8.3694e-12
177	-0.288 [-0.746–0.353]	169	0.492 [-0.444–1.033]	-0.357671	-0.357671	8.85424e-09	-0.780047	medium	Pulmonary	R1	2.5087e-08
177	0.806 [0.548–1.131]	186	-0.808 [-1.135–-0.33]	0.919173	0.919173	8.77454e-52	1.61462	large	Pulmonary	R10	1.49167e-50
177	0.267 [-0.157–0.894]	186	-0.425 [-0.739–-0.001]	0.562663	0.562663	1.89968e-20	0.69234	medium	Pulmonary	R11	1.61473e-19
177	-0.291 [-0.685–0.246]	180	-0.062 [-0.677–0.515]	-0.0784997	-0.0784997	0.19979	-0.229373	small	Pulmonary	R2	0.234269
177	-0.277 [-0.65–0.401]	180	-0.024 [-0.861–0.782]	-0.077307	-0.077307	0.206708	-0.253555	small	Pulmonary	R3	0.234269
177	0.045 [-0.406–0.716]	180	0.139 [-0.948–0.717]	0.0549906	0.0549906	0.369164	-0.0938808		Pulmonary	R4	0.392236
177	-0.398 [-0.775–0.273]	180	-0.241 [-0.594–0.66]	-0.151099	-0.151099	0.0135706	-0.15615		Pulmonary	R5	0.019225
174	0.113 [-0.317–1.023]	186	-0.025 [-1.055–0.613]	0.159622	0.159622	0.00885068	0.1381		Pulmonary	R6	0.0136783
177	-0.757 [-0.943–-0.047]	186	0.215 [-0.336–0.851]	-0.490402	-0.490402	6.52639e-16	-0.97296	medium	Pulmonary	R7	3.69829e-15
177	-0.268 [-0.761–0.434]	186	0.279 [-0.501–1.012]	-0.272493	-0.272493	7.16451e-06	-0.5467	medium	Pulmonary	R8	1.73995e-05
177	-0.387 [-1.051–0.452]	186	0.2 [-0.338–0.673]	-0.367687	-0.367687	1.38791e-09	-0.586983	medium	Pulmonary	R9	4.71888e-09

## Sheet: profile_by_year
ILD-SSD n	ILD-SSD median [Q1–Q3]	COPD n	COPD median [Q1–Q3]	Cliff's delta (ILD vs COPD)	Effect size (rank-biserial r)	MWU p	Median diff (ILD-SSD - COPD)	Bio diff bucket	profile	year	q (FDR-BH)
59	0.077 [-0.167–0.342]	62	-0.093 [-0.265–0.155]	0.269546	0.269546	0.010654	0.169753		Cardiac	2023	0.0479429
59	0.035 [-0.129–0.157]	62	-0.059 [-0.309–0.216]	0.183707	0.183707	0.0819068	0.093947		Cardiac	2024	0.24572
59	-0.007 [-0.176–0.18]	62	-0.087 [-0.232–0.199]	0.0705303	0.0705303	0.505198	0.080049		Cardiac	2025	0.722436
59	0.217 [0.013–0.369]	62	-0.331 [-0.458–-0.088]	0.685074	0.685074	8.31371e-11	0.548456	medium	Renal	2023	7.48234e-10
59	0.048 [-0.347–0.358]	62	0.051 [-0.337–0.302]	0.0377255	0.0377255	0.722436	-0.00327238		Renal	2024	0.722436
59	0.036 [-0.405–0.331]	62	0.096 [-0.307–0.4]	-0.101148	-0.101148	0.338708	-0.0602082		Renal	2025	0.722436
59	-0.055 [-0.219–0.239]	62	-0.041 [-0.244–0.171]	0.0667031	0.0667031	0.528671	-0.0139299		Pulmonary	2023	0.722436
59	-0.06 [-0.323–0.214]	62	-0.009 [-0.199–0.2]	-0.0448332	-0.0448332	0.672575	-0.05077		Pulmonary	2024	0.722436
59	-0.103 [-0.335–0.194]	62	-0.003 [-0.23–0.218]	-0.0492072	-0.0492072	0.642576	-0.0996117		Pulmonary	2025	0.722436

## Sheet: profile_all_years
ILD-SSD n	ILD-SSD median [Q1–Q3]	COPD n	COPD median [Q1–Q3]	Cliff's delta (ILD vs COPD)	Effect size (rank-biserial r)	MWU p	Median diff (ILD-SSD - COPD)	Bio diff bucket	profile	q (FDR-BH)
177	0.036 [-0.163–0.264]	186	-0.084 [-0.278–0.182]	0.171436	0.171436	0.00475129	0.119903		Cardiac	0.00712694
177	0.114 [-0.317–0.365]	186	-0.144 [-0.377–0.244]	0.177328	0.177328	0.00349475	0.258166	small	Renal	0.00712694
177	-0.066 [-0.264–0.217]	186	-0.027 [-0.217–0.202]	-0.0122107	-0.0122107	0.840982	-0.0384957		Pulmonary	0.840982

## Sheet: subprofile_year_deltas
subprofile	group_label	year_pair	median_delta	Bio diff bucket	profile
C1	COPD	2024 - 2023	0.0460698		Cardiac
C1	COPD	2025 - 2024	-0.0546749		Cardiac
C1	ILD-SSD	2024 - 2023	-0.0407444		Cardiac
C1	ILD-SSD	2025 - 2024	-0.0977172		Cardiac
C2	COPD	2024 - 2023	0.160328		Cardiac
C2	COPD	2025 - 2024	0.000939043		Cardiac
C2	ILD-SSD	2024 - 2023	0.115839		Cardiac
C2	ILD-SSD	2025 - 2024	-0.075047		Cardiac
C3	COPD	2024 - 2023	0.0773962		Cardiac
C3	COPD	2025 - 2024	-0.0252972		Cardiac
C3	ILD-SSD	2024 - 2023	0.039617		Cardiac
C3	ILD-SSD	2025 - 2024	0.00828206		Cardiac
C4	COPD	2024 - 2023	-0.0850622		Cardiac
C4	COPD	2025 - 2024	0.0759014		Cardiac
C4	ILD-SSD	2024 - 2023	-0.0329781		Cardiac
C4	ILD-SSD	2025 - 2024	0.00339827		Cardiac
N1	COPD	2024 - 2023	-0.00552065		Renal
N1	COPD	2025 - 2024	0.0122355		Renal
N1	ILD-SSD	2024 - 2023	-0.0329462		Renal
N1	ILD-SSD	2025 - 2024	-0.0297695		Renal
N2	COPD	2024 - 2023	0.419391	small	Renal
N2	COPD	2025 - 2024	0.101964		Renal
N2	ILD-SSD	2024 - 2023	-0.272484	small	Renal
N2	ILD-SSD	2025 - 2024	-0.105427		Renal
R1	COPD	2024 - 2023	0.150556		Pulmonary
R1	COPD	2025 - 2024	0.00926547		Pulmonary
R1	ILD-SSD	2024 - 2023	-0.02203		Pulmonary
R1	ILD-SSD	2025 - 2024	-0.0216477		Pulmonary
R10	COPD	2024 - 2023	0.0151012		Pulmonary
R10	COPD	2025 - 2024	0.0241499		Pulmonary
R10	ILD-SSD	2024 - 2023	-0.0152052		Pulmonary
R10	ILD-SSD	2025 - 2024	-0.0162069		Pulmonary
R11	COPD	2024 - 2023	-0.00878688		Pulmonary
R11	COPD	2025 - 2024	-0.00522292		Pulmonary
R11	ILD-SSD	2024 - 2023	0.0159517		Pulmonary
R11	ILD-SSD	2025 - 2024	-0.0147776		Pulmonary
R2	COPD	2024 - 2023	0.0377198		Pulmonary
R2	COPD	2025 - 2024	0.011304		Pulmonary
R2	ILD-SSD	2024 - 2023	-0.0143706		Pulmonary
R2	ILD-SSD	2025 - 2024	-0.00685304		Pulmonary
R3	COPD	2024 - 2023	-0.0283076		Pulmonary
R3	COPD	2025 - 2024	-0.0100813		Pulmonary
R3	ILD-SSD	2024 - 2023	-0.0567437		Pulmonary
R3	ILD-SSD	2025 - 2024	-0.00310052		Pulmonary
R4	COPD	2024 - 2023	-0.10084		Pulmonary
R4	COPD	2025 - 2024	-0.0379056		Pulmonary
R4	ILD-SSD	2024 - 2023	-0.0469648		Pulmonary
R4	ILD-SSD	2025 - 2024	-0.0401434		Pulmonary
R5	COPD	2024 - 2023	-0.0126907		Pulmonary
R5	COPD	2025 - 2024	0.0101757		Pulmonary
R5	ILD-SSD	2024 - 2023	0.0201376		Pulmonary
R5	ILD-SSD	2025 - 2024	0.00613412		Pulmonary
R6	COPD	2024 - 2023	0.00190804		Pulmonary
R6	COPD	2025 - 2024	-0.0374653		Pulmonary
R6	ILD-SSD	2024 - 2023	-0.0137506		Pulmonary
R6	ILD-SSD	2025 - 2024	-0.091134		Pulmonary
R7	COPD	2024 - 2023	0.0515424		Pulmonary
R7	COPD	2025 - 2024	-0.0153255		Pulmonary
R7	ILD-SSD	2024 - 2023	-0.0397667		Pulmonary
R7	ILD-SSD	2025 - 2024	-0.0459664		Pulmonary
R8	COPD	2024 - 2023	0.121838		Pulmonary
R8	COPD	2025 - 2024	0.00688723		Pulmonary
R8	ILD-SSD	2024 - 2023	-0.119045		Pulmonary
R8	ILD-SSD	2025 - 2024	0.00691626		Pulmonary
R9	COPD	2024 - 2023	0.0982366		Pulmonary
R9	COPD	2025 - 2024	0.00153397		Pulmonary
R9	ILD-SSD	2024 - 2023	-0.202944	small	Pulmonary
R9	ILD-SSD	2025 - 2024	-0.00844217		Pulmonary

## Sheet: profile_year_deltas
profile	group_label	year_pair	median_delta	Bio diff bucket
Cardiac	COPD	2024 - 2023	-0.0123797
Cardiac	COPD	2025 - 2024	0.0207564
Cardiac	ILD-SSD	2024 - 2023	-0.0529811
Cardiac	ILD-SSD	2025 - 2024	-0.0470628
Renal	COPD	2024 - 2023	0.236023	small
Renal	COPD	2025 - 2024	0.0427137
Renal	ILD-SSD	2024 - 2023	-0.19168
Renal	ILD-SSD	2025 - 2024	-0.0610053
Pulmonary	COPD	2024 - 2023	0.0378044
Pulmonary	COPD	2025 - 2024	-0.0027391
Pulmonary	ILD-SSD	2024 - 2023	-0.0361216
Pulmonary	ILD-SSD	2025 - 2024	-0.010655

## Sheet: subprofile_corr
subprofile	C1	C2	C3	C4	N1	N2	R1	R10	R11	R2	R3	R4	R5	R6	R7	R8	R9
C1	1	-0.188601	0.119401	-0.178648	-0.135944	-0.092786	0.297486	-0.13066	-0.00432868	0.160696	0.00440108	-0.0309999	-0.00691498	0.100397	0.301788	0.180959	0.248091
C2	-0.188601	1	0.0429113	0.0394463	-0.11422	0.0420453	-0.0444243	0.160901	0.0579399	-0.0631612	0.0345681	0.080107	0.0135702	0.0342782	-0.137724	-0.0188477	-0.0845869
C3	0.119401	0.0429113	1	-0.33257	-0.0642799	0.119773	0.0313061	0.321928	0.182177	-0.139247	0.276456	-0.145371	0.14811	-0.0972926	0.0250307	0.170005	-0.0651644
C4	-0.178648	0.0394463	-0.33257	1	0.0423723	0.127571	-0.0678251	-0.155148	-0.139818	-0.125303	-0.0612092	-0.0272896	0.0291163	0.135267	-0.0894128	-0.124367	-0.0190389
N1	-0.135944	-0.11422	-0.0642799	0.0423723	1	-0.0215172	-0.126734	-0.106598	0.101937	-0.139517	0.103255	-0.103454	0.102543	-0.308162	0.114535	0.00321774	0.126406
N2	-0.092786	0.0420453	0.119773	0.127571	-0.0215172	1	-0.344359	0.368463	0.116418	-0.0240035	0.0494499	-0.0322338	0.0264192	0.0986874	-0.240184	-0.0831598	-0.0703661
R1	0.297486	-0.0444243	0.0313061	-0.0678251	-0.126734	-0.344359	1	-0.315945	-0.136362	-0.0823255	0.114246	0.116456	0.189805	-0.0333498	0.680596	0.410129	0.509867
R10	-0.13066	0.160901	0.321928	-0.155148	-0.106598	0.368463	-0.315945	1	0.558237	-0.103646	-0.0238784	0.0791483	-0.0208945	0.0486915	-0.407397	-0.263275	-0.330818
R11	-0.00432868	0.0579399	0.182177	-0.139818	0.101937	0.116418	-0.136362	0.558237	1	-0.0513958	-0.0256231	0.172141	-0.0274214	0.0930837	-0.106785	-0.0615502	0.0312697
R2	0.160696	-0.0631612	-0.139247	-0.125303	-0.139517	-0.0240035	-0.0823255	-0.103646	-0.0513958	1	-0.309906	0.214357	-0.0420347	0.259559	0.0319829	-0.051916	0.023145
R3	0.00440108	0.0345681	0.276456	-0.0612092	0.103255	0.0494499	0.114246	-0.0238784	-0.0256231	-0.309906	1	-0.559023	0.277489	-0.0788765	0.177188	0.108984	0.121144
R4	-0.0309999	0.080107	-0.145371	-0.0272896	-0.103454	-0.0322338	0.116456	0.0791483	0.172141	0.214357	-0.559023	1	-0.209864	0.0619113	0.0389549	0.136427	0.117188
R5	-0.00691498	0.0135702	0.14811	0.0291163	0.102543	0.0264192	0.189805	-0.0208945	-0.0274214	-0.0420347	0.277489	-0.209864	1	-0.0161654	0.221285	0.251957	0.203961
R6	0.100397	0.0342782	-0.0972926	0.135267	-0.308162	0.0986874	-0.0333498	0.0486915	0.0930837	0.259559	-0.0788765	0.0619113	-0.0161654	1	-0.0894085	0.0363165	-0.00834161
R7	0.301788	-0.137724	0.0250307	-0.0894128	0.114535	-0.240184	0.680596	-0.407397	-0.106785	0.0319829	0.177188	0.0389549	0.221285	-0.0894085	1	0.544861	0.72809
R8	0.180959	-0.0188477	0.170005	-0.124367	0.00321774	-0.0831598	0.410129	-0.263275	-0.0615502	-0.051916	0.108984	0.136427	0.251957	0.0363165	0.544861	1	0.510489
R9	0.248091	-0.0845869	-0.0651644	-0.0190389	0.126406	-0.0703661	0.509867	-0.330818	0.0312697	0.023145	0.121144	0.117188	0.203961	-0.00834161	0.72809	0.510489	1

[truncated: 1 more sheets: profile_corr]
